# Supplementary material for: N-(1,4-Dioxo-1,4-dihydro­naphthalen-2-yl)benzamide
Source: Acta Crystallogr Sect E Struct Rep Online. 2012 Aug 25;68(Pt 9):o2775–6. doi: 10.1107/S1600536812034150 (PMC3435808; doi:10.1107/S1600536812034150)
Supplement: Supplementary file 1 [file e-68-o2775-sup1.cif]

##############################################################################
#                                                                            #
# This CIF contains the data in a paper accepted for publication in          #
# Acta Crystallographica Section E. It conforms to the requirements of       #
# Notes for Authors for Acta Crystallographica Section E, and has been       #
# peer reviewed under the auspices of the IUCr Commission on Journals.       #
#                                                                            #
# Full details of the Crystallographic Information File format               #
# are given in the paper "The Crystallographic Information File (CIF):       #
# a New Standard Archive File for Crystallography" by S. R. Hall, F. H.      #
# Allen and I. D. Brown [Acta Cryst. (1991), A47, 655-685].                  #
#                                                                            #
# The current version of the core CIF dictionary is obtainable from          #
# ftp://ftp.iucr.org/pub/cif_core.dic.                                       #
#                                                                            #
# Software is freely available for graphical display of the structure(s)     #
# in this CIF. For information consult the CIF software page                 #
# http://www.iucr.org/resources/cif/software.                                #
#                                                                            #
# This file may be used for bona fide research purposes within the           #
# scientific community so long as proper attribution is given to the journal # 
# article from which it was obtained.                                        #
#                                                                            #
##############################################################################
data_I
_audit_creation_method     SHELXL-97
_chemical_name_systematic
;
<i>N</i>-(1,4-Dioxo-1,4-dihydronaphthalen-2-yl)benzamide
;
_chemical_name_common     ?
_chemical_formula_moiety     'C17 H11 N O3'
_chemical_formula_sum     'C17 H11 N O3'
_chemical_formula_iupac     'C17 H11 N O3'
_chemical_formula_weight     277.27
_chemical_melting_point     ?
_symmetry_cell_setting     monoclinic
_symmetry_space_group_name_H-M     'P 21/n'
loop_
    _symmetry_equiv_pos_as_xyz
    'x, y, z'
    '-x+1/2, y+1/2, -z+1/2'
    '-x, -y, -z'
    'x-1/2, -y-1/2, z-1/2'
_cell_length_a     6.9433(3)
_cell_length_b     12.0112(4)
_cell_length_c     15.2129(5)
_cell_angle_alpha     90.00
_cell_angle_beta     94.129(3)
_cell_angle_gamma     90.00
_cell_volume     1265.42(8)
_cell_formula_units_Z     4
_cell_measurement_reflns_used     1585
_cell_measurement_theta_min     2.9099
_cell_measurement_theta_max     75.5582
_cell_measurement_temperature     123(2)
_exptl_crystal_description     needle
_exptl_crystal_colour     'pale yellow orange'
_exptl_crystal_size_max     0.67
_exptl_crystal_size_mid     0.12
_exptl_crystal_size_min     0.08
_exptl_crystal_density_diffrn     1.455
_exptl_crystal_density_meas     ?
_exptl_crystal_density_method     'not measured'
_exptl_crystal_F_000     576
_exptl_absorpt_coefficient_mu     0.828
_exptl_absorpt_correction_type     multi-scan
_exptl_absorpt_process_details
;
(CrysAlis PRO; Oxford Diffraction, 2007)
;
_exptl_absorpt_correction_T_min     0.81931
_exptl_absorpt_correction_T_max     1.00000
_exptl_special_details     ?
_diffrn_ambient_temperature     123(2)
_diffrn_radiation_type     CuK\a
_diffrn_radiation_wavelength     1.54178
_diffrn_radiation_source     'Enhance (Cu) X-ray Source'
_diffrn_radiation_monochromator     graphite
_diffrn_measurement_device_type     'Oxford Diffraction Xcalibur Ruby Gemini'
_diffrn_measurement_method     '\w scans'
_diffrn_detector_area_resol_mean     10.5081
_diffrn_reflns_number     4550
_diffrn_reflns_av_R_equivalents     0.0369
_diffrn_reflns_av_sigmaI/netI     0.0413
_diffrn_reflns_theta_min     4.70
_diffrn_reflns_theta_max     75.73
_diffrn_reflns_theta_full     67.50
_diffrn_measured_fraction_theta_max     0.969
_diffrn_measured_fraction_theta_full     0.999
_diffrn_reflns_limit_h_min     -7
_diffrn_reflns_limit_h_max     8
_diffrn_reflns_limit_k_min     -14
_diffrn_reflns_limit_k_max     14
_diffrn_reflns_limit_l_min     -18
_diffrn_reflns_limit_l_max     18
_diffrn_standards_number     ?
_diffrn_standards_interval_count     ?
_diffrn_standards_interval_time     ?
_diffrn_standards_decay_%     ?
_refine_special_details
;
Refinement of <i>F</i>^2^ against ALL reflections. The weighted <i>R</i>-factor
<i>wR</i> and goodness of fit <i>S</i> are based on <i>F</i>^2^, conventional
<i>R</i>-factors <i>R</i> are based on <i>F</i>, with <i>F</i> set to zero for
negative <i>F</i>^2^. The threshold expression of <i>F</i>^2^ >
\s(<i>F</i>^2^) is used only for calculating <i>R</i>-factors(gt) <i>etc</i>.
and is not relevant to the choice of reflections for refinement.
<i>R</i>-factors based on <i>F</i>^2^ are statistically about twice as large
as those based on <i>F</i>, and <i>R</i>- factors based on ALL data will be
even larger.
;
_reflns_number_total     2553
_reflns_number_gt     2123
_reflns_threshold_expression     I>2sigma(I)
_refine_ls_structure_factor_coef     Fsqd
_refine_ls_matrix_type     full
_refine_ls_R_factor_all     0.0613
_refine_ls_R_factor_gt     0.0516
_refine_ls_wR_factor_gt     0.1358
_refine_ls_wR_factor_ref     0.1479
_refine_ls_goodness_of_fit_ref     1.046
_refine_ls_restrained_S_all     1.046
_refine_ls_number_reflns     2553
_refine_ls_number_parameters     190
_refine_ls_number_restraints     0
_refine_ls_hydrogen_treatment     constr
_refine_ls_weighting_scheme     calc
_refine_ls_weighting_details
                 'calc w=1/[\s^2^(Fo^2^)+(0.0937P)^2^] where P=(Fo^2^+2Fc^2^)/3'
_atom_sites_solution_hydrogens     geom
_atom_sites_solution_primary     direct
_atom_sites_solution_secondary     difmap
_refine_ls_shift/su_max     0.000
_refine_ls_shift/su_mean     0.000
_refine_diff_density_max     0.245
_refine_diff_density_min     -0.248
_refine_ls_extinction_method     none
_refine_ls_extinction_coef     ?
loop_
    _atom_type_symbol
    _atom_type_description
    _atom_type_scat_dispersion_real
    _atom_type_scat_dispersion_imag
    _atom_type_scat_source
    'C' 'C' 0.0181 0.0091
                         'International Tables Vol C Tables 4.2.6.8 and 6.1.1.4'
    'H' 'H' 0.0000 0.0000
                         'International Tables Vol C Tables 4.2.6.8 and 6.1.1.4'
    'N' 'N' 0.0311 0.0180
                         'International Tables Vol C Tables 4.2.6.8 and 6.1.1.4'
    'O' 'O' 0.0492 0.0322
                         'International Tables Vol C Tables 4.2.6.8 and 6.1.1.4'
_computing_data_collection
;
CrysAlis PRO (Oxford Diffraction, 2007)
;
_computing_cell_refinement
;
CrysAlis PRO (Oxford Diffraction, 2007)
;
_computing_data_reduction
;
CrysAlis PRO (Oxford Diffraction, 2007)
;
_computing_structure_solution     'SHELXS97 (Sheldrick, 2008)'
_computing_structure_refinement     'SHELXL97 (Sheldrick, 2008)'
_computing_molecular_graphics     'SHELXTL (Sheldrick, 2008)'
_computing_publication_material     'SHELXTL (Sheldrick, 2008)'
loop_
    _atom_site_type_symbol
    _atom_site_label
    _atom_site_fract_x
    _atom_site_fract_y
    _atom_site_fract_z
    _atom_site_U_iso_or_equiv
    _atom_site_adp_type
    _atom_site_calc_flag
    _atom_site_refinement_flags
    _atom_site_occupancy
    _atom_site_symmetry_multiplicity
    _atom_site_disorder_assembly
    _atom_site_disorder_group
    O O1 0.4411(2) 0.09807(11) 0.24463(8) 0.0373(3) Uani d . 1 1 . .
    O O2 0.3847(2) 0.51857(10) 0.13486(8) 0.0348(3) Uani d . 1 1 . .
    O O3 0.3674(2) 0.41588(11) 0.43416(8) 0.0354(3) Uani d . 1 1 . .
    N N1 0.3825(2) 0.24883(12) 0.36581(9) 0.0273(3) Uani d . 1 1 . .
    H H1A 0.3821 0.1763 0.3741 0.033 Uiso calc R 1 1 . .
    C C1 0.3905(2) 0.28621(14) 0.27989(10) 0.0253(4) Uani d . 1 1 . .
    C C2 0.4119(2) 0.19196(14) 0.21661(10) 0.0269(4) Uani d . 1 1 . .
    C C3 0.3957(2) 0.21822(14) 0.12102(10) 0.0252(4) Uani d . 1 1 . .
    C C4 0.3886(2) 0.13177(15) 0.05992(11) 0.0299(4) Uani d . 1 1 . .
    H H4A 0.3960 0.0566 0.0793 0.036 Uiso calc R 1 1 . .
    C C5 0.3707(2) 0.15588(15) -0.02938(11) 0.0314(4) Uani d . 1 1 . .
    H H5A 0.3629 0.0971 -0.0713 0.038 Uiso calc R 1 1 . .
    C C6 0.3641(2) 0.26586(16) -0.05777(11) 0.0320(4) Uani d . 1 1 . .
    H H6A 0.3547 0.2820 -0.1191 0.038 Uiso calc R 1 1 . .
    C C7 0.3713(2) 0.35219(15) 0.00297(11) 0.0290(4) Uani d . 1 1 . .
    H H7A 0.3670 0.4272 -0.0168 0.035 Uiso calc R 1 1 . .
    C C8 0.3848(2) 0.32888(14) 0.09291(10) 0.0251(4) Uani d . 1 1 . .
    C C9 0.3872(2) 0.42102(14) 0.15843(10) 0.0266(4) Uani d . 1 1 . .
    C C10 0.3855(2) 0.39248(14) 0.25204(10) 0.0270(4) Uani d . 1 1 . .
    H H10A 0.3807 0.4506 0.2942 0.032 Uiso calc R 1 1 . .
    C C11 0.3750(2) 0.31531(14) 0.43956(10) 0.0261(3) Uani d . 1 1 . .
    C C12 0.3814(2) 0.25771(14) 0.52731(10) 0.0252(4) Uani d . 1 1 . .
    C C13 0.4058(2) 0.32638(15) 0.60106(11) 0.0294(4) Uani d . 1 1 . .
    H H13A 0.4142 0.4047 0.5938 0.035 Uiso calc R 1 1 . .
    C C14 0.4181(3) 0.28079(16) 0.68528(11) 0.0324(4) Uani d . 1 1 . .
    H H14A 0.4353 0.3279 0.7354 0.039 Uiso calc R 1 1 . .
    C C15 0.4050(2) 0.16642(16) 0.69612(11) 0.0316(4) Uani d . 1 1 . .
    H H15A 0.4137 0.1352 0.7536 0.038 Uiso calc R 1 1 . .
    C C16 0.3794(2) 0.09777(15) 0.62296(11) 0.0308(4) Uani d . 1 1 . .
    H H16A 0.3694 0.0195 0.6306 0.037 Uiso calc R 1 1 . .
    C C17 0.3681(2) 0.14279(15) 0.53839(11) 0.0286(4) Uani d . 1 1 . .
    H H17A 0.3514 0.0954 0.4884 0.034 Uiso calc R 1 1 . .
loop_
    _atom_site_aniso_label
    _atom_site_aniso_U_11
    _atom_site_aniso_U_22
    _atom_site_aniso_U_33
    _atom_site_aniso_U_12
    _atom_site_aniso_U_13
    _atom_site_aniso_U_23
    O1 0.0618(8) 0.0246(7) 0.0265(6) 0.0064(6) 0.0101(5) 0.0045(5)
    O2 0.0576(7) 0.0236(6) 0.0238(6) -0.0019(5) 0.0080(5) 0.0045(5)
    O3 0.0604(8) 0.0235(6) 0.0221(6) 0.0007(5) 0.0030(5) 0.0025(5)
    N1 0.0412(7) 0.0216(7) 0.0196(7) 0.0017(5) 0.0047(5) 0.0045(5)
    C1 0.0299(7) 0.0271(8) 0.0192(7) 0.0005(6) 0.0037(5) 0.0022(6)
    C2 0.0352(7) 0.0234(8) 0.0226(8) 0.0011(6) 0.0057(6) 0.0038(6)
    C3 0.0302(7) 0.0258(8) 0.0202(7) -0.0002(6) 0.0059(5) 0.0011(6)
    C4 0.0380(8) 0.0253(8) 0.0271(8) -0.0008(6) 0.0084(6) -0.0007(6)
    C5 0.0392(8) 0.0315(9) 0.0241(8) 0.0001(7) 0.0060(6) -0.0057(7)
    C6 0.0365(8) 0.0393(10) 0.0208(7) 0.0005(7) 0.0057(6) 0.0008(7)
    C7 0.0369(8) 0.0294(9) 0.0211(8) 0.0007(7) 0.0054(6) 0.0035(6)
    C8 0.0288(7) 0.0260(9) 0.0208(7) 0.0001(6) 0.0042(5) 0.0025(6)
    C9 0.0349(7) 0.0239(8) 0.0214(7) -0.0006(6) 0.0043(6) 0.0037(6)
    C10 0.0378(8) 0.0250(8) 0.0184(7) -0.0014(6) 0.0041(6) 0.0010(6)
    C11 0.0325(7) 0.0265(8) 0.0195(7) 0.0004(6) 0.0027(6) 0.0029(6)
    C12 0.0289(7) 0.0270(8) 0.0201(8) 0.0007(6) 0.0037(6) 0.0046(6)
    C13 0.0373(8) 0.0286(9) 0.0227(8) 0.0001(6) 0.0045(6) 0.0017(6)
    C14 0.0403(9) 0.0382(10) 0.0191(7) -0.0006(7) 0.0048(6) -0.0015(6)
    C15 0.0351(8) 0.0412(10) 0.0187(7) 0.0001(7) 0.0032(6) 0.0077(7)
    C16 0.0390(8) 0.0287(9) 0.0247(8) -0.0003(7) 0.0034(6) 0.0070(7)
    C17 0.0373(8) 0.0282(9) 0.0202(7) 0.0002(6) 0.0024(6) 0.0017(6)
_geom_special_details
;
All e.s.d.'s (except the e.s.d. in the dihedral angle between two l.s. planes)
are estimated using the full covariance matrix. The cell e.s.d.'s are taken
into account individually in the estimation of e.s.d.'s in distances, angles
and torsion angles; correlations between e.s.d.'s in cell parameters are only
used when they are defined by crystal symmetry. An approximate (isotropic)
treatment of cell e.s.d.'s is used for estimating e.s.d.'s involving l.s.
planes.
;
loop_
    _geom_bond_atom_site_label_1
    _geom_bond_atom_site_label_2
    _geom_bond_site_symmetry_2
    _geom_bond_distance
    _geom_bond_publ_flag
    O1 C2 . 1.217(2) ?
    O2 C9 . 1.225(2) ?
    O3 C11 . 1.212(2) ?
    N1 C11 . 1.381(2) ?
    N1 C1 . 1.3869(19) ?
    N1 H1A . 0.8800 ?
    C1 C10 . 1.345(2) ?
    C1 C2 . 1.500(2) ?
    C2 C3 . 1.484(2) ?
    C3 C4 . 1.392(2) ?
    C3 C8 . 1.397(2) ?
    C4 C5 . 1.386(2) ?
    C4 H4A . 0.9500 ?
    C5 C6 . 1.390(3) ?
    C5 H5A . 0.9500 ?
    C6 C7 . 1.387(2) ?
    C6 H6A . 0.9500 ?
    C7 C8 . 1.393(2) ?
    C7 H7A . 0.9500 ?
    C8 C9 . 1.489(2) ?
    C9 C10 . 1.466(2) ?
    C10 H10A . 0.9500 ?
    C11 C12 . 1.501(2) ?
    C12 C13 . 1.393(2) ?
    C12 C17 . 1.394(2) ?
    C13 C14 . 1.390(2) ?
    C13 H13A . 0.9500 ?
    C14 C15 . 1.387(3) ?
    C14 H14A . 0.9500 ?
    C15 C16 . 1.386(3) ?
    C15 H15A . 0.9500 ?
    C16 C17 . 1.393(2) ?
    C16 H16A . 0.9500 ?
    C17 H17A . 0.9500 ?
loop_
    _geom_angle_atom_site_label_1
    _geom_angle_atom_site_label_2
    _geom_angle_atom_site_label_3
    _geom_angle_site_symmetry_1
    _geom_angle_site_symmetry_3
    _geom_angle
    _geom_angle_publ_flag
    C11 N1 C1 . . 125.79(14) ?
    C11 N1 H1A . . 117.1 ?
    C1 N1 H1A . . 117.1 ?
    C10 C1 N1 . . 127.04(15) ?
    C10 C1 C2 . . 121.04(14) ?
    N1 C1 C2 . . 111.90(14) ?
    O1 C2 C3 . . 122.60(16) ?
    O1 C2 C1 . . 119.73(14) ?
    C3 C2 C1 . . 117.67(14) ?
    C4 C3 C8 . . 120.45(15) ?
    C4 C3 C2 . . 119.49(15) ?
    C8 C3 C2 . . 120.05(15) ?
    C5 C4 C3 . . 119.67(16) ?
    C5 C4 H4A . . 120.2 ?
    C3 C4 H4A . . 120.2 ?
    C4 C5 C6 . . 120.13(16) ?
    C4 C5 H5A . . 119.9 ?
    C6 C5 H5A . . 119.9 ?
    C7 C6 C5 . . 120.31(15) ?
    C7 C6 H6A . . 119.8 ?
    C5 C6 H6A . . 119.8 ?
    C6 C7 C8 . . 120.04(16) ?
    C6 C7 H7A . . 120.0 ?
    C8 C7 H7A . . 120.0 ?
    C7 C8 C3 . . 119.36(16) ?
    C7 C8 C9 . . 120.32(15) ?
    C3 C8 C9 . . 120.32(14) ?
    O2 C9 C10 . . 120.48(15) ?
    O2 C9 C8 . . 121.05(14) ?
    C10 C9 C8 . . 118.44(14) ?
    C1 C10 C9 . . 121.76(15) ?
    C1 C10 H10A . . 119.1 ?
    C9 C10 H10A . . 119.1 ?
    O3 C11 N1 . . 121.69(14) ?
    O3 C11 C12 . . 121.20(15) ?
    N1 C11 C12 . . 117.10(15) ?
    C13 C12 C17 . . 119.61(14) ?
    C13 C12 C11 . . 115.94(15) ?
    C17 C12 C11 . . 124.45(15) ?
    C14 C13 C12 . . 120.32(16) ?
    C14 C13 H13A . . 119.8 ?
    C12 C13 H13A . . 119.8 ?
    C15 C14 C13 . . 119.96(16) ?
    C15 C14 H14A . . 120.0 ?
    C13 C14 H14A . . 120.0 ?
    C16 C15 C14 . . 119.95(15) ?
    C16 C15 H15A . . 120.0 ?
    C14 C15 H15A . . 120.0 ?
    C15 C16 C17 . . 120.41(17) ?
    C15 C16 H16A . . 119.8 ?
    C17 C16 H16A . . 119.8 ?
    C16 C17 C12 . . 119.75(16) ?
    C16 C17 H17A . . 120.1 ?
    C12 C17 H17A . . 120.1 ?
loop_
    _geom_torsion_atom_site_label_1
    _geom_torsion_atom_site_label_2
    _geom_torsion_atom_site_label_3
    _geom_torsion_atom_site_label_4
    _geom_torsion_site_symmetry_1
    _geom_torsion_site_symmetry_2
    _geom_torsion_site_symmetry_3
    _geom_torsion_site_symmetry_4
    _geom_torsion
    _geom_torsion_publ_flag
    C11 N1 C1 C10 . . . . -2.6(3) ?
    C11 N1 C1 C2 . . . . 175.82(14) ?
    C10 C1 C2 O1 . . . . 170.53(16) ?
    N1 C1 C2 O1 . . . . -8.0(2) ?
    C10 C1 C2 C3 . . . . -9.6(2) ?
    N1 C1 C2 C3 . . . . 171.88(13) ?
    O1 C2 C3 C4 . . . . 8.5(2) ?
    C1 C2 C3 C4 . . . . -171.42(14) ?
    O1 C2 C3 C8 . . . . -172.50(15) ?
    C1 C2 C3 C8 . . . . 7.6(2) ?
    C8 C3 C4 C5 . . . . 0.1(2) ?
    C2 C3 C4 C5 . . . . 179.07(15) ?
    C3 C4 C5 C6 . . . . 1.4(3) ?
    C4 C5 C6 C7 . . . . -1.4(2) ?
    C5 C6 C7 C8 . . . . -0.1(2) ?
    C6 C7 C8 C3 . . . . 1.6(2) ?
    C6 C7 C8 C9 . . . . -178.34(14) ?
    C4 C3 C8 C7 . . . . -1.5(2) ?
    C2 C3 C8 C7 . . . . 179.46(14) ?
    C4 C3 C8 C9 . . . . 178.37(14) ?
    C2 C3 C8 C9 . . . . -0.6(2) ?
    C7 C8 C9 O2 . . . . -2.8(2) ?
    C3 C8 C9 O2 . . . . 177.33(15) ?
    C7 C8 C9 C10 . . . . 175.06(14) ?
    C3 C8 C9 C10 . . . . -4.8(2) ?
    N1 C1 C10 C9 . . . . -177.44(15) ?
    C2 C1 C10 C9 . . . . 4.3(2) ?
    O2 C9 C10 C1 . . . . -179.15(15) ?
    C8 C9 C10 C1 . . . . 3.0(2) ?
    C1 N1 C11 O3 . . . . 2.9(3) ?
    C1 N1 C11 C12 . . . . -175.70(14) ?
    O3 C11 C12 C13 . . . . -8.8(2) ?
    N1 C11 C12 C13 . . . . 169.78(14) ?
    O3 C11 C12 C17 . . . . 172.36(16) ?
    N1 C11 C12 C17 . . . . -9.0(2) ?
    C17 C12 C13 C14 . . . . 0.4(2) ?
    C11 C12 C13 C14 . . . . -178.52(15) ?
    C12 C13 C14 C15 . . . . -0.3(2) ?
    C13 C14 C15 C16 . . . . -0.2(3) ?
    C14 C15 C16 C17 . . . . 0.5(3) ?
    C15 C16 C17 C12 . . . . -0.5(2) ?
    C13 C12 C17 C16 . . . . 0.0(2) ?
    C11 C12 C17 C16 . . . . 178.79(15) ?
loop_
    _geom_hbond_atom_site_label_D
    _geom_hbond_atom_site_label_H
    _geom_hbond_atom_site_label_A
    _geom_hbond_site_symmetry_A
    _geom_hbond_distance_DH
    _geom_hbond_distance_HA
    _geom_hbond_distance_DA
    _geom_hbond_angle_DHA
    N1 H1A O2 2_545 0.88 2.65 3.3299(19) 135.3
    C4 H4A O3 2_545 0.95 2.49 3.149(2) 126.7
    C17 H17A O2 2_545 0.95 2.57 3.404(2) 146.4
data_global
_journal_date_recd_electronic     2012-07-02
_journal_date_accepted     2012-07-31
_journal_name_full     'Acta Crystallographica, Section E'
_journal_year     2012
_journal_volume     68
_journal_issue      9
_journal_page_first     o2775
_journal_page_last     o2776
_journal_paper_category     QO
_journal_paper_doi     10.1107/S1600536812034150
_journal_coeditor_code     BT5965
_publ_contact_author_name     'Ray J. Butcher'
_publ_contact_author_address
;
Department of Chemistry,
Howard University,
525 College Street, NW,
Washington
DC 20059
USA
;
_publ_contact_author_email     'rbutcher99@yahoo.com'
_publ_contact_author_fax     '202-806-5442'
_publ_contact_author_phone     '202-806-9892'
_publ_section_title
;
<i>N</i>-(1,4-Dioxo-1,4-dihydronaphthalen-2-yl)benzamide
;
loop_
    _publ_author_name
    _publ_author_footnote
    _publ_author_address
    'Brandy, Yakini' ?
;
Department of Chemistry,
Howard University,
525 College Street NW,
Washington
DC 20059,
USA
;
    'Butcher, Ray J.' .
;
Department of Chemistry,
Howard University,
525 College Street NW,
Washington
DC 20059,
USA
;
    'Bakare, Oladapo' .
;
Department of Chemistry,
Howard University,
525 College Street NW,
Washington
DC 20059,
USA
;
