# Supplementary material for: N-(1,4-Dioxo-1,4-dihydro­naphthalen-2-yl)benzamide
Source: Acta Crystallogr Sect E Struct Rep Online. 2012 Aug 25;68(Pt 9):o2775–6. doi: 10.1107/S1600536812034150 (PMC3435808; doi:10.1107/S1600536812034150)
Supplement: Supplementary file 2 [file e-68-o2775-Isup2.hkl]

# 
# h,k,l, Fc-squared, Fo-squared, sigma(Fo-squared) and status flag 
# 
data_I
_shelx_title ' ysb77b-4' 
_shelx_refln_list_code          4 
_shelx_F_calc_maximum      278.22 
_exptl_crystal_F_000       576.00 
_reflns_d_resolution_high  0.7954 
 
loop_ 
 _symmetry_equiv_pos_as_xyz 
 'x, y, z' 
 '-x+1/2, y+1/2, -z+1/2' 
 '-x, -y, -z' 
 'x-1/2, -y-1/2, z-1/2' 
 
_cell_length_a     6.9433 
_cell_length_b    12.0112 
_cell_length_c    15.2129 
_cell_angle_alpha  90.000 
_cell_angle_beta   94.129 
_cell_angle_gamma  90.000 
 
_shelx_F_squared_multiplier     1.000 
 
loop_ 
 _refln_index_h 
 _refln_index_k 
 _refln_index_l 
 _refln_F_squared_calc 
 _refln_F_squared_meas 
 _refln_F_squared_sigma 
 _refln_observed_status 
   2   0   0     4350.57     4315.29     32.49 o 
   4   0   0    27522.80    29270.66    256.48 o 
   6   0   0     1057.35     1078.52     25.16 o 
   8   0   0      967.66     1051.99     18.42 o 
   1   1   0      438.89      448.85      8.53 o 
   2   1   0    77404.74    67932.52    261.29 o 
   3   1   0      742.02      793.90     25.40 o 
   4   1   0     1754.69     1874.96     46.27 o 
   5   1   0      126.56      137.60     14.24 o 
   6   1   0     2720.81     2787.36     22.48 o 
   7   1   0       29.58       33.81      2.48 o 
   8   1   0      231.95      233.48      6.13 o 
   1   2   0       53.46       52.18      2.27 o 
   2   2   0      299.67      295.06     10.03 o 
   3   2   0       11.58        7.75      2.41 o 
   4   2   0     1728.95     1986.45     47.21 o 
   5   2   0      137.87      144.92     14.13 o 
   6   2   0      190.70      203.17      6.85 o 
   7   2   0       21.95       21.47      2.00 o 
   8   2   0       90.61       98.78      9.96 o 
   1   3   0      342.85      339.15      8.25 o 
   2   3   0      113.25       91.66      5.88 o 
   3   3   0        5.26        1.42      2.06 o 
   4   3   0        3.72       10.41      3.43 o 
   5   3   0       15.73       12.54      1.84 o 
   6   3   0        6.66        8.32      1.47 o 
   7   3   0        4.54        2.24      1.09 o 
   8   3   0       22.43       22.45      3.09 o 
   0   4   0     1460.40     1442.90     25.89 o 
   1   4   0       61.25       74.15      3.67 o 
   2   4   0       49.91       47.88      3.30 o 
   3   4   0       99.43      107.86      7.67 o 
   4   4   0       59.89       65.63      7.72 o 
   5   4   0        2.62        1.57      2.55 o 
   6   4   0        0.94        1.39      1.28 o 
   7   4   0        0.73        1.12      1.47 o 
   8   4   0        7.36        4.77      1.90 o 
   1   5   0     1272.10     1405.94     23.42 o 
   2   5   0      203.44      206.54     12.13 o 
   3   5   0       17.64       21.70      4.72 o 
   4   5   0       11.53       12.94      5.75 o 
   5   5   0       76.99       79.32      4.44 o 
   6   5   0       24.05       28.68      6.38 o 
   7   5   0        4.07        1.84      1.47 o 
   8   5   0        1.19        1.15      1.20 o 
   0   6   0      334.92      345.53     25.33 o 
   1   6   0      390.90      423.01     13.04 o 
   2   6   0        5.14        4.55      2.20 o 
   3   6   0      267.99      285.09     27.18 o 
   4   6   0        8.21       11.79      3.14 o 
   5   6   0       21.21       21.43      5.17 o 
   6   6   0        6.62        8.49      2.22 o 
   7   6   0       11.82        9.74      3.09 o 
   1   7   0      410.06      477.08     24.72 o 
   2   7   0      785.03      808.55     46.84 o 
   3   7   0      327.44      326.34     31.33 o 
   4   7   0        0.97        1.82      1.94 o 
   5   7   0       89.20       90.92      6.51 o 
   6   7   0       47.26       47.16      6.86 o 
   7   7   0       35.57       34.14      4.54 o 
   0   8   0       76.75       85.69     15.31 o 
   1   8   0      484.72      548.95     37.02 o 
   2   8   0        5.32       -1.00      2.50 o 
   3   8   0      193.03      202.43      8.74 o 
   4   8   0       31.54       31.07      5.74 o 
   5   8   0      153.81      169.97      9.74 o 
   6   8   0       24.18       21.90      4.83 o 
   7   8   0       42.50       42.18      4.47 o 
   1   9   0        0.35        7.76      2.04 o 
   2   9   0      237.88      233.41     12.47 o 
   3   9   0       21.21       20.33      3.34 o 
   4   9   0      113.09      100.88     10.24 o 
   5   9   0        2.30        2.18      1.87 o 
   6   9   0        1.37        2.20      2.30 o 
   0  10   0       70.95       80.10     16.69 o 
   1  10   0      196.14      178.04     22.26 o 
   2  10   0       76.46       69.76      8.36 o 
   3  10   0      123.76      112.78      7.47 o 
   4  10   0        9.33        8.81      4.18 o 
   5  10   0       56.82       63.30      4.89 o 
   6  10   0       37.22       45.46      4.87 o 
   1  11   0       20.20       17.15      4.33 o 
   2  11   0      356.11      324.36     14.61 o 
   3  11   0      106.31      102.06      9.33 o 
   4  11   0       11.64       12.92      6.06 o 
   5  11   0       29.58       36.80      3.31 o 
   0  12   0      563.69      494.68     20.46 o 
   1  12   0       17.77       18.03      3.07 o 
   2  12   0        1.37        1.53      3.78 o 
   3  12   0       42.76       47.15      5.96 o 
   4  12   0      215.37      234.39      8.15 o 
   5  12   0       13.20       15.25      2.45 o 
   1  13   0       57.13       59.91      4.70 o 
   2  13   0       99.25       92.30      6.85 o 
   3  13   0        4.26        3.80      2.38 o 
   4  13   0        8.33       11.70      2.47 o 
   0  14   0       18.26       12.55      3.01 o 
   1  14   0        9.39       12.87      1.90 o 
   2  14   0        7.47        8.01      2.25 o 
   3  14   0        7.12        7.98      1.90 o 
  -7   0   1      214.99      226.59      8.49 o 
  -5   0   1       66.26       61.49     13.22 o 
  -3   0   1     3057.53     3266.22     73.65 o 
  -1   0   1     5348.49     4778.31     50.75 o 
   1   0   1     3776.48     3739.55     42.86 o 
   3   0   1     2856.27     3005.98     69.88 o 
   5   0   1       48.34       50.44     12.59 o 
   7   0   1      121.86      126.75      6.35 o 
  -8   1   1       23.94       20.98      2.17 o 
  -7   1   1       19.81       20.69      2.01 o 
  -6   1   1      397.32      395.51      8.52 o 
  -5   1   1      246.70      259.25     19.40 o 
  -4   1   1        2.98        1.67      1.96 o 
  -3   1   1      666.16      678.89     26.89 o 
  -2   1   1     2895.79     2889.47     39.17 o 
  -1   1   1     1139.24     1101.95     20.16 o 
   0   1   1      102.36      142.08      5.54 o 
   1   1   1     3001.64     2900.93     21.81 o 
   2   1   1     2258.86     2362.94     26.28 o 
   3   1   1        2.79        5.13      2.63 o 
   4   1   1      148.43      144.04     13.00 o 
   5   1   1      179.62      177.49     16.21 o 
   6   1   1      307.92      327.05      7.75 o 
   7   1   1        0.30        0.69      0.90 o 
   8   1   1        0.18       -2.07      3.29 o 
  -8   2   1      161.37      167.13      8.12 o 
  -7   2   1       31.07       31.06      2.35 o 
  -6   2   1        7.47        4.95      1.44 o 
  -5   2   1      167.39      157.66     15.40 o 
  -4   2   1     1041.58     1138.71     36.12 o 
  -3   2   1       72.97       62.86      5.68 o 
  -2   2   1     1182.64     1195.99     17.59 o 
  -1   2   1      158.67      133.56      4.53 o 
   0   2   1      785.92     1032.97     17.71 o 
   1   2   1      820.05      836.90     12.60 o 
   2   2   1       13.64       14.10      2.51 o 
   3   2   1       46.45       41.75      4.68 o 
   4   2   1      316.82      361.42     23.88 o 
   5   2   1       34.81       35.88      7.15 o 
   6   2   1        7.47        8.13      1.68 o 
   7   2   1        1.22        1.85      1.05 o 
   8   2   1       52.69       54.35      5.51 o 
  -8   3   1        2.96        5.26      1.96 o 
  -7   3   1       41.28       41.98      2.97 o 
  -6   3   1      152.17      168.61      5.44 o 
  -5   3   1       35.18       37.68      4.19 o 
  -4   3   1      437.31      459.50     23.14 o 
  -3   3   1      162.26      165.85      9.56 o 
  -2   3   1        1.99        2.53      1.47 o 
  -1   3   1      214.73      203.27      5.83 o 
   0   3   1     1172.71     1202.23     80.01 o 
   1   3   1      560.11      577.97     16.76 o 
   2   3   1      462.40      422.72     21.32 o 
   3   3   1        3.79       -0.54      1.42 o 
   4   3   1        0.26        7.27      3.26 o 
   5   3   1       10.70        9.24      1.80 o 
   6   3   1        5.34        4.23      1.66 o 
   7   3   1        3.43        4.22      1.82 o 
   8   3   1        1.01        0.09      0.85 o 
  -8   4   1       20.69       17.78      2.78 o 
  -7   4   1       24.15       23.13      3.00 o 
  -6   4   1       29.74       35.53      3.05 o 
  -5   4   1      128.60      144.79      6.43 o 
  -4   4   1        0.39       -2.20      2.20 o 
  -3   4   1       24.39       21.31      3.59 o 
  -2   4   1       23.50       22.78      2.70 o 
  -1   4   1      129.67      151.79      6.80 o 
   0   4   1      379.98      363.72     15.53 o 
   1   4   1       19.13       19.78      2.02 o 
   2   4   1       20.36       22.54      2.67 o 
   3   4   1        9.86       16.02      3.32 o 
   4   4   1      295.51      340.84     23.77 o 
   5   4   1        2.79        2.75      1.41 o 
   6   4   1        4.77        4.19      1.42 o 
   7   4   1       28.07       28.27      3.27 o 
   8   4   1       17.89       16.49      3.09 o 
  -8   5   1       26.87       20.96      2.76 o 
  -7   5   1       35.95       34.61      3.16 o 
  -6   5   1        2.90       -0.84      2.64 o 
  -5   5   1        3.54        3.62      1.09 o 
  -4   5   1        6.65       22.34      5.43 o 
  -3   5   1      485.26      521.89     29.42 o 
  -2   5   1       95.59      113.69      7.02 o 
  -1   5   1       99.67      122.33      5.18 o 
   0   5   1       17.13       26.71      3.10 o 
   1   5   1     1387.44     1654.22     28.00 o 
   2   5   1      387.61      473.28     21.59 o 
   3   5   1      167.53      211.46     15.45 o 
   4   5   1        7.66       -2.99      4.40 o 
   5   5   1      221.01      245.25     27.44 o 
   6   5   1      133.51      140.83      7.62 o 
   7   5   1       49.19       51.85      4.05 o 
   8   5   1        3.94        2.94      1.34 o 
  -8   6   1        2.99        3.09      1.12 o 
  -7   6   1        6.28        4.98      2.84 o 
  -6   6   1      147.11      158.89     12.05 o 
  -5   6   1       56.15       62.82      4.18 o 
  -4   6   1       66.29       64.72      4.73 o 
  -3   6   1        0.03       -4.11      4.11 o 
  -2   6   1      596.22      718.54     41.64 o 
  -1   6   1     1558.88     1783.68     51.88 o 
   0   6   1      629.69      714.59     16.46 o 
   1   6   1       88.83      103.86      6.90 o 
   2   6   1      378.81      408.89     26.98 o 
   3   6   1     1220.77     1157.68    148.84 o 
   4   6   1      318.20      283.51     32.30 o 
   5   6   1      148.09      145.97      9.17 o 
   6   6   1        1.72        4.87      2.63 o 
   7   6   1       77.02       79.78      5.46 o 
  -7   7   1        0.28       -1.21      1.99 o 
  -6   7   1       21.58       23.82      5.37 o 
  -5   7   1       12.39       15.58      3.50 o 
  -4   7   1      474.96      514.09     13.53 o 
  -3   7   1       24.86       15.34      7.62 o 
  -2   7   1       75.60       76.42     14.53 o 
  -1   7   1      377.89      381.23     31.65 o 
   0   7   1      748.59      894.18     31.71 o 
   1   7   1      925.16     1090.10     54.32 o 
   2   7   1      189.62      184.09     26.61 o 
   3   7   1        0.14       -2.44      2.44 o 
   4   7   1       15.09       16.93      3.63 o 
   5   7   1      144.07      160.52     16.06 o 
   6   7   1        0.00        4.15      3.04 o 
   7   7   1       10.47        7.48      2.68 o 
  -7   8   1        0.04        1.80      1.61 o 
  -6   8   1       23.66       25.93      5.20 o 
  -5   8   1       11.94       11.27      2.66 o 
  -4   8   1       89.81       89.42      9.40 o 
  -3   8   1       17.46       18.64      2.35 o 
  -2   8   1      238.30      269.69     28.48 o 
  -1   8   1       37.85       29.42      6.16 o 
   0   8   1        4.69        3.76      2.65 o 
   1   8   1       24.33       21.35      6.68 o 
   2   8   1        7.77        1.28      4.20 o 
   3   8   1        6.63        5.70      2.23 o 
   4   8   1       34.65       32.62      6.14 o 
   5   8   1        0.16       -1.48      3.57 o 
   6   8   1        2.19        1.62      2.60 o 
   7   8   1        0.87       -1.79      1.79 o 
  -6   9   1       36.60       38.78      3.19 o 
  -5   9   1       28.98       32.16      3.96 o 
  -4   9   1       42.53       48.45      6.87 o 
  -3   9   1       68.89       64.16      5.48 o 
  -2   9   1        5.32        4.86      5.94 o 
  -1   9   1      240.77      233.12     11.91 o 
   0   9   1        1.63       -1.16      7.05 o 
   1   9   1      688.11      668.28     21.14 o 
   2   9   1       50.63       42.62      5.48 o 
   3   9   1       21.19       20.01      3.43 o 
   4   9   1       20.09       21.23      5.50 o 
   5   9   1      176.52      206.26      9.20 o 
   6   9   1        1.11        0.25      2.38 o 
  -6  10   1       12.25       11.95      2.14 o 
  -5  10   1        1.29        2.72      1.85 o 
  -4  10   1       27.95       25.33      3.73 o 
  -3  10   1       89.57       93.87      6.76 o 
  -2  10   1       18.97       19.30      3.09 o 
  -1  10   1      235.55      226.86     12.47 o 
   0  10   1      335.24      310.19     13.07 o 
   1  10   1       56.13       47.86      5.84 o 
   2  10   1        2.28       -0.47      2.08 o 
   3  10   1      436.33      408.96     13.95 o 
   4  10   1      278.48      279.37     16.01 o 
   5  10   1        7.01        8.17      2.27 o 
   6  10   1        0.04        3.08      2.22 o 
  -5  11   1        0.02       -0.48      1.25 o 
  -4  11   1       13.10       13.24      2.68 o 
  -3  11   1        5.82        0.81      2.72 o 
  -2  11   1       52.11       44.53      4.57 o 
  -1  11   1        7.17        5.11      2.97 o 
   0  11   1        8.60        2.50      2.60 o 
   1  11   1       48.18       43.69      6.85 o 
   2  11   1      173.20      158.57     12.45 o 
   3  11   1        8.79        8.38      5.93 o 
   4  11   1        0.77        1.58      2.74 o 
   5  11   1       32.34       37.52      4.65 o 
  -5  12   1       38.70       39.62      3.67 o 
  -4  12   1        1.16        0.10      4.09 o 
  -3  12   1       30.64       28.46      3.38 o 
  -2  12   1      136.13      138.10     11.40 o 
  -1  12   1       74.90       66.66      7.97 o 
   0  12   1       13.41       17.17      3.11 o 
   1  12   1       63.27       56.46      6.83 o 
   2  12   1        8.69        4.53      2.02 o 
   3  12   1        9.72        8.96      3.37 o 
   4  12   1       17.96       18.08      2.71 o 
   5  12   1       22.82       20.51      2.70 o 
  -4  13   1       31.63       37.38      3.94 o 
  -3  13   1       87.77       88.10      7.31 o 
  -2  13   1        9.20       13.45      2.25 o 
  -1  13   1      137.88      124.86      6.75 o 
   0  13   1       15.93       16.99      2.85 o 
   1  13   1      137.13      147.97      7.22 o 
   2  13   1       10.11       12.87      2.34 o 
   3  13   1      224.77      248.15      7.98 o 
   4  13   1        1.07       -1.48      1.48 o 
  -3  14   1       16.76       15.28      2.43 o 
  -2  14   1        0.14        0.81      0.72 o 
  -1  14   1       89.23       89.63      4.37 o 
   0  14   1        0.89        3.79      1.48 o 
   1  14   1       62.17       63.26      3.99 o 
   2  14   1        1.47        3.35      1.80 o 
   3  14   1       40.82       43.59      3.84 o 
  -8   0   2      798.42      848.19     17.77 o 
  -6   0   2      913.46      977.50     18.70 o 
  -4   0   2     4211.88     4560.15    104.07 o 
  -2   0   2    14410.33    13702.82    123.59 o 
   0   0   2      928.42      981.92     16.01 o 
   2   0   2      896.97     1030.69     32.52 o 
   4   0   2        3.70        4.24      4.94 o 
   6   0   2       47.06       40.12      4.09 o 
   8   0   2        0.22        3.66      1.78 o 
  -8   1   2       51.49       56.15      5.17 o 
  -7   1   2        8.13        6.66      1.28 o 
  -6   1   2     1321.52     1359.76     15.51 o 
  -5   1   2        4.86        0.77      8.11 o 
  -4   1   2     1426.11     1623.94     43.98 o 
  -3   1   2       69.14       73.67      5.88 o 
  -2   1   2     3251.59     3205.27     41.61 o 
  -1   1   2      363.03      395.76     15.31 o 
   0   1   2     2815.43     3282.00     20.85 o 
   1   1   2       48.58       60.82      4.34 o 
   2   1   2       16.79       16.22      3.36 o 
   3   1   2      122.18      139.17     10.84 o 
   4   1   2      216.17      191.30     14.55 o 
   5   1   2       26.69       23.82      3.34 o 
   6   1   2        3.89        2.86      1.26 o 
   7   1   2       17.32       19.56      1.80 o 
   8   1   2       54.87       58.77      5.49 o 
  -8   2   2      146.56      149.58      7.79 o 
  -7   2   2        2.40        2.98      1.37 o 
  -6   2   2        3.89        2.14      1.20 o 
  -5   2   2      295.36      310.41     21.24 o 
  -4   2   2      452.27      508.35     26.54 o 
  -3   2   2     1045.89     1104.44     23.91 o 
  -2   2   2      187.75      155.79      9.33 o 
  -1   2   2      512.51      541.16     20.87 o 
   0   2   2      500.96      545.18     42.28 o 
   1   2   2     1132.23     1252.31     24.46 o 
   2   2   2      723.13      671.12     15.29 o 
   3   2   2       25.27       27.69      3.87 o 
   4   2   2        3.93        5.26      3.02 o 
   5   2   2        2.47       -2.52      2.52 o 
   6   2   2      201.00      197.58      7.14 o 
   7   2   2       45.45       46.99      3.27 o 
   8   2   2        6.55        5.78      1.87 o 
  -8   3   2       22.16       22.28      3.27 o 
  -7   3   2       70.56       76.31      3.93 o 
  -6   3   2        0.27       -1.34      1.88 o 
  -5   3   2      156.35      178.09      5.67 o 
  -4   3   2      321.10      320.74     19.50 o 
  -3   3   2      364.38      383.44     14.69 o 
  -2   3   2        2.12        0.66      1.77 o 
  -1   3   2     1758.94     1756.25     18.35 o 
   0   3   2      574.91      546.41     36.74 o 
   1   3   2       50.57       63.88      3.80 o 
   2   3   2       26.34       24.11      3.95 o 
   3   3   2      217.06      254.36     11.57 o 
   4   3   2       38.44       40.74      8.22 o 
   5   3   2        2.79        0.23      2.58 o 
   6   3   2       13.26       12.92      2.09 o 
   7   3   2        4.34        5.16      1.39 o 
   8   3   2       54.62       55.84      2.90 o 
  -8   4   2       17.75       16.52      2.65 o 
  -7   4   2       33.40       34.52      3.70 o 
  -6   4   2       85.50       96.86      4.77 o 
  -5   4   2       30.16       32.62      2.25 o 
  -4   4   2      233.97      224.10     12.88 o 
  -3   4   2        0.12       -0.55      1.72 o 
  -2   4   2      749.35      802.10     17.53 o 
  -1   4   2      342.93      366.71     13.06 o 
   0   4   2      283.30      278.93     16.56 o 
   1   4   2       24.79       31.79      2.59 o 
   2   4   2       46.14       62.01      4.52 o 
   3   4   2      118.56      137.18     10.87 o 
   4   4   2      172.67      205.34     20.99 o 
   5   4   2        3.89       10.82      2.15 o 
   6   4   2       37.93       42.48      3.33 o 
   7   4   2       40.52       41.34      5.67 o 
   8   4   2        5.91        5.61      0.98 o 
  -8   5   2       22.04       20.48      2.68 o 
  -7   5   2       24.49       20.26      4.32 o 
  -6   5   2      117.02      122.34     10.80 o 
  -5   5   2       26.25       34.21      2.50 o 
  -4   5   2      466.87      520.04     41.16 o 
  -3   5   2      690.31      726.17     27.84 o 
  -2   5   2      446.36      473.61     21.46 o 
  -1   5   2      240.00      227.03      9.72 o 
   0   5   2     2213.02     2488.45     44.84 o 
   1   5   2      268.49      290.53     11.15 o 
   2   5   2      233.77      265.18     14.39 o 
   3   5   2        2.82       10.92      3.54 o 
   4   5   2      415.70      563.50     37.83 o 
   5   5   2      130.98      123.13     10.80 o 
   6   5   2       22.65       19.72      3.32 o 
   7   5   2        3.79        0.75      1.43 o 
  -8   6   2       32.22       24.99      2.40 o 
  -7   6   2       40.72       43.53      5.64 o 
  -6   6   2       34.97       32.46      6.07 o 
  -5   6   2       51.21       45.09      3.65 o 
  -4   6   2       99.46      118.29      6.31 o 
  -3   6   2      143.56      158.38     20.74 o 
  -2   6   2      590.51      641.27     24.40 o 
  -1   6   2       34.33       38.44      4.30 o 
   0   6   2      382.84      423.39     13.73 o 
   1   6   2      399.64      461.89     15.09 o 
   2   6   2     1423.76     1423.51    128.20 o 
   3   6   2        0.36       -2.26      2.53 o 
   4   6   2        7.71        7.03      2.94 o 
   5   6   2      150.62      135.14     11.51 o 
   6   6   2       63.23       58.79      4.91 o 
   7   6   2       12.84       18.94      3.00 o 
  -7   7   2        0.36       -1.95      1.95 o 
  -6   7   2        5.03        7.30      3.81 o 
  -5   7   2       53.79       58.26      4.19 o 
  -4   7   2        3.57        6.04      2.18 o 
  -3   7   2        5.68        1.01      3.80 o 
  -2   7   2       41.21       51.46     12.11 o 
  -1   7   2      644.09      704.97     42.17 o 
   0   7   2       43.36       60.46      8.23 o 
   1   7   2       25.35       19.15      3.30 o 
   2   7   2        7.52       12.49      4.66 o 
   3   7   2      317.64      263.57     41.03 o 
   4   7   2       37.31       30.48      4.13 o 
   5   7   2       26.54       19.14      4.92 o 
   6   7   2       10.08        9.51      2.24 o 
   7   7   2       52.40       41.96      4.82 o 
  -7   8   2        9.43       10.51      2.37 o 
  -6   8   2       12.12        8.86      2.00 o 
  -5   8   2       16.23       15.03      3.01 o 
  -4   8   2       15.01       12.25      2.62 o 
  -3   8   2       26.42       26.14      2.55 o 
  -2   8   2       15.45       14.11      6.84 o 
  -1   8   2       27.99       25.35      6.55 o 
   0   8   2      137.65      100.45     11.44 o 
   1   8   2       68.00       84.67     10.23 o 
   2   8   2        2.72        0.44      3.30 o 
   3   8   2       77.50       74.41      9.72 o 
   4   8   2      174.39      152.99     12.19 o 
   5   8   2       19.45       23.10      4.21 o 
   6   8   2        8.43        7.33      3.30 o 
   7   8   2       72.20       69.29      5.22 o 
  -6   9   2       10.88       10.23      2.35 o 
  -5   9   2       30.08       34.13      3.94 o 
  -4   9   2      299.25      309.73     11.98 o 
  -3   9   2      251.57      237.56     19.72 o 
  -2   9   2      414.24      366.56     17.25 o 
  -1   9   2        2.92        7.77      2.63 o 
   0   9   2      270.06      273.40     11.86 o 
   1   9   2      318.39      312.78     14.65 o 
   2   9   2      892.64      827.98     21.93 o 
   3   9   2        8.91        2.56      2.48 o 
   4   9   2        0.07        5.32      3.58 o 
   5   9   2      236.64      281.48     26.73 o 
   6   9   2      183.36      196.28     11.05 o 
  -6  10   2       55.61       47.97      2.85 o 
  -5  10   2      141.61      154.47      7.22 o 
  -4  10   2      203.71      215.46     11.62 o 
  -3  10   2       41.95       39.82      6.07 o 
  -2  10   2      268.06      255.46     15.53 o 
  -1  10   2      748.96      687.01     24.18 o 
   0  10   2     1209.33     1176.36     21.65 o 
   1  10   2        4.74        7.83      2.27 o 
   2  10   2        0.18        1.12      2.04 o 
   3  10   2      554.96      520.66     15.73 o 
   4  10   2      413.42      417.51     19.45 o 
   5  10   2      100.59      118.23      6.33 o 
   6  10   2        4.95        6.46      2.51 o 
  -5  11   2       57.81       63.48      4.57 o 
  -4  11   2        5.16        5.43      1.96 o 
  -3  11   2       65.78       68.77      8.30 o 
  -2  11   2      511.61      449.11     20.86 o 
  -1  11   2      189.56      151.59     11.80 o 
   0  11   2        4.12        1.71      2.03 o 
   1  11   2      432.35      442.11     36.68 o 
   2  11   2      421.84      397.14     19.40 o 
   3  11   2        4.54        5.07      2.44 o 
   4  11   2       28.43       35.76      6.02 o 
   5  11   2       90.73      102.11      5.03 o 
  -5  12   2       36.47       43.12      3.78 o 
  -4  12   2      115.82      115.03      8.56 o 
  -3  12   2      143.75      127.51     10.28 o 
  -2  12   2        0.54        4.32      2.50 o 
  -1  12   2        0.08        1.01      2.61 o 
   0  12   2      123.10      108.24      6.75 o 
   1  12   2      120.55      109.08      6.63 o 
   2  12   2        4.80        6.86      2.30 o 
   3  12   2       39.64       43.96      6.21 o 
   4  12   2       36.49       35.81      3.49 o 
   5  12   2        0.16       -0.12      1.32 o 
  -4  13   2        8.46        7.88      2.28 o 
  -3  13   2       41.85       40.02      3.21 o 
  -2  13   2        0.42        1.84      1.41 o 
  -1  13   2        5.57        2.86      1.22 o 
   0  13   2       59.35       60.40      4.75 o 
   1  13   2        0.97        5.46      1.92 o 
   2  13   2        0.00       -2.97      2.97 o 
   3  13   2        0.17        2.90      2.20 o 
   4  13   2       41.87       45.20      4.04 o 
  -3  14   2       37.01       36.71      3.23 o 
  -2  14   2        5.30        3.84      2.89 o 
  -1  14   2       17.52       21.07      3.48 o 
   0  14   2       38.72       46.14      5.35 o 
   1  14   2       25.67       31.27      4.61 o 
   2  14   2       20.99       21.80      3.35 o 
   3  14   2        7.58        6.20      1.62 o 
  -7   0   3        6.71        5.89      2.59 o 
  -5   0   3        8.65       30.98      9.55 o 
  -3   0   3       12.11       16.28      6.41 o 
  -1   0   3      516.70      523.21     19.91 o 
   1   0   3      200.68      204.90     10.26 o 
   3   0   3       80.54       89.15     12.56 o 
   5   0   3      121.64      106.61      7.78 o 
   7   0   3       12.37       13.13      3.58 o 
  -8   1   3       64.60       70.44      3.73 o 
  -7   1   3       13.83       12.89      1.93 o 
  -6   1   3       54.79       59.64      3.37 o 
  -5   1   3        2.38        5.04      3.37 o 
  -4   1   3      289.46      303.18     19.44 o 
  -3   1   3      482.50      460.82     20.54 o 
  -2   1   3     1732.65     1720.01     32.56 o 
  -1   1   3       89.99       85.80      5.82 o 
   0   1   3     1924.80     2280.10     21.46 o 
   1   1   3     1960.96     2072.08     37.79 o 
   2   1   3     1243.30     1356.22     27.36 o 
   3   1   3      436.97      422.75     18.86 o 
   4   1   3      389.23      427.06     25.96 o 
   5   1   3       11.36       10.38      3.02 o 
   6   1   3        2.35        1.06      1.64 o 
   7   1   3       12.14       11.98      2.23 o 
   8   1   3        1.53        3.60      1.73 o 
  -8   2   3        9.63        8.34      2.52 o 
  -7   2   3        0.06       -1.61      1.61 o 
  -6   2   3      106.10      112.34      4.47 o 
  -5   2   3      390.66      419.83      8.78 o 
  -4   2   3       32.58       38.94      7.82 o 
  -3   2   3      137.82      130.72      9.08 o 
  -2   2   3        8.84        6.87      2.53 o 
  -1   2   3     2827.80     2783.68    171.24 o 
   0   2   3     1543.42     1855.42     47.88 o 
   1   2   3      748.45      763.85     13.49 o 
   2   2   3      129.94      151.41     12.60 o 
   3   2   3      249.10      256.03     14.59 o 
   4   2   3       56.02       65.24      8.66 o 
   5   2   3       27.95       30.24      3.09 o 
   6   2   3        0.27        1.98      5.59 o 
   7   2   3        0.75        0.96      1.14 o 
   8   2   3        0.43        0.77      1.18 o 
  -8   3   3       17.80       19.55      2.98 o 
  -7   3   3        6.66        6.35      1.46 o 
  -6   3   3       24.46       21.94      2.47 o 
  -5   3   3        6.83        6.43      1.49 o 
  -4   3   3       44.19       33.89      6.56 o 
  -3   3   3      236.73      231.86     12.35 o 
  -2   3   3      143.63      146.64      9.31 o 
  -1   3   3      643.06      675.26     14.81 o 
   0   3   3     1154.87     1279.44     79.11 o 
   1   3   3      198.58      225.08     11.46 o 
   2   3   3        0.73        2.17      1.49 o 
   3   3   3       24.68       35.76      7.66 o 
   4   3   3      218.62      239.25     22.67 o 
   5   3   3       22.52       23.56      4.26 o 
   6   3   3        5.69        5.69      1.57 o 
   7   3   3       13.01       14.20      1.89 o 
   8   3   3       24.11       23.14      2.82 o 
  -8   4   3        4.53        3.61      1.60 o 
  -7   4   3        4.01        5.47      2.27 o 
  -6   4   3        3.47        0.52      1.20 o 
  -5   4   3        4.68        6.05      2.19 o 
  -4   4   3      105.48      116.86      9.53 o 
  -3   4   3       34.51       31.48      3.86 o 
  -2   4   3      190.94      214.19     10.77 o 
  -1   4   3      496.83      490.70     27.18 o 
   0   4   3      404.59      468.40     23.07 o 
   1   4   3       23.44       37.54      4.99 o 
   2   4   3      628.78      713.92     23.90 o 
   3   4   3      443.47      482.87     20.91 o 
   4   4   3       14.33       22.64      6.76 o 
   5   4   3      149.17      154.87     12.89 o 
   6   4   3       47.92       55.65      3.74 o 
   7   4   3        4.72        2.70      1.53 o 
   8   4   3       20.38       19.02      2.17 o 
  -8   5   3        3.41        5.41      1.56 o 
  -7   5   3        5.14        5.28      2.79 o 
  -6   5   3       33.69       35.10      4.88 o 
  -5   5   3       35.71       40.64      3.09 o 
  -4   5   3       21.94       26.68      6.12 o 
  -3   5   3        7.69       14.15      3.29 o 
  -2   5   3      403.17      404.50     18.69 o 
  -1   5   3      141.02      174.25     13.58 o 
   0   5   3      364.37      467.61     26.15 o 
   1   5   3        1.55        4.09      2.21 o 
   2   5   3       34.21       29.56      5.06 o 
   3   5   3       88.65      100.24     16.05 o 
   4   5   3      121.46      107.52      7.75 o 
   5   5   3        0.44        6.49      3.90 o 
   6   5   3       60.91       64.37      5.26 o 
   7   5   3       39.06       35.58      3.85 o 
  -7   6   3       17.67       15.95      3.62 o 
  -6   6   3       22.47       26.07      3.37 o 
  -5   6   3        6.31        6.47      1.84 o 
  -4   6   3      265.43      287.02      8.31 o 
  -3   6   3      282.43      328.67     19.89 o 
  -2   6   3      325.15      353.70     30.29 o 
  -1   6   3       35.48       31.55      4.32 o 
   0   6   3      295.66      361.45     13.65 o 
   1   6   3      262.75      308.60     12.78 o 
   2   6   3      433.72      471.52     34.73 o 
   3   6   3      111.94      101.38     25.62 o 
   4   6   3       27.16       21.16      3.74 o 
   5   6   3       19.60       18.59      4.87 o 
   6   6   3        1.34        2.14      1.77 o 
   7   6   3       10.29        9.99      1.84 o 
  -7   7   3        8.33        8.91      2.66 o 
  -6   7   3      186.29      214.99     10.38 o 
  -5   7   3       13.95       13.86      2.23 o 
  -4   7   3       57.27       57.86      3.92 o 
  -3   7   3       10.52       12.11      6.13 o 
  -2   7   3       98.44      115.78     18.62 o 
  -1   7   3      330.12      372.40     31.96 o 
   0   7   3      150.37      194.56     17.82 o 
   1   7   3       45.76       50.95      5.52 o 
   2   7   3       31.76       22.95      5.20 o 
   3   7   3       41.90       44.43      4.83 o 
   4   7   3        4.77        0.99      2.72 o 
   5   7   3        5.34        2.68      2.46 o 
   6   7   3        3.03        0.41      3.22 o 
   7   7   3       29.70       24.15      3.58 o 
  -7   8   3        1.53        1.86      1.35 o 
  -6   8   3        2.58        5.31      2.20 o 
  -5   8   3      150.90      157.87     13.11 o 
  -4   8   3      151.71      155.83      6.83 o 
  -3   8   3       11.79        7.69      2.55 o 
  -2   8   3       20.72       22.28      8.52 o 
  -1   8   3      207.82      227.59     25.97 o 
   0   8   3       69.73       66.29      9.87 o 
   1   8   3        0.00        0.41      2.08 o 
   2   8   3      129.47      118.62      6.44 o 
   3   8   3       42.50       36.85      5.21 o 
   4   8   3        0.27        0.24      3.29 o 
   5   8   3       12.40       10.07      4.15 o 
   6   8   3       43.41       52.26      6.34 o 
   7   8   3        3.79        4.09      1.53 o 
  -6   9   3      296.10      323.02     11.96 o 
  -5   9   3       57.36       60.27      5.03 o 
  -4   9   3       67.25       76.30      6.05 o 
  -3   9   3      750.33      737.56     24.43 o 
  -2   9   3      295.94      254.74      9.66 o 
  -1   9   3      352.18      364.24     11.05 o 
   0   9   3       80.80       64.66      4.45 o 
   1   9   3      252.75      261.60     13.62 o 
   2   9   3       89.17       73.22      5.91 o 
   3   9   3       19.54       16.02      4.24 o 
   4   9   3        0.14        4.04      3.58 o 
   5   9   3       13.99       20.75      6.85 o 
   6   9   3       62.70       76.52      6.81 o 
  -6  10   3       39.26       29.68      5.95 o 
  -5  10   3      161.00      196.56      9.52 o 
  -4  10   3      732.78      782.30     53.01 o 
  -3  10   3      264.31      248.47     15.81 o 
  -2  10   3      447.21      396.17     19.41 o 
  -1  10   3       64.95       67.07      5.47 o 
   0  10   3     1103.93     1034.62     22.46 o 
   1  10   3      201.12      215.30     14.52 o 
   2  10   3      519.05      475.58     20.72 o 
   3  10   3       13.30       14.66      3.10 o 
   4  10   3      299.30      291.30     16.29 o 
   5  10   3        0.63        1.21      1.56 o 
   6  10   3      111.39      129.48      7.21 o 
  -5  11   3       34.57       37.32      4.67 o 
  -4  11   3       48.40       56.83      6.95 o 
  -3  11   3       20.41       17.35      4.70 o 
  -2  11   3      688.63      604.71     23.84 o 
  -1  11   3      132.28      146.20      8.00 o 
   0  11   3      312.96      303.60     11.47 o 
   1  11   3      184.93      165.72     12.32 o 
   2  11   3      564.41      512.53     21.80 o 
   3  11   3        4.00        7.37      2.59 o 
   4  11   3      267.11      277.15     14.65 o 
   5  11   3       46.04       47.10      3.34 o 
  -5  12   3       19.38       20.47      2.68 o 
  -4  12   3        7.21        4.27      2.48 o 
  -3  12   3        2.33       -0.23      2.43 o 
  -2  12   3        5.03        2.25      2.50 o 
  -1  12   3       21.59       21.50      3.16 o 
   0  12   3      129.82      127.75      7.34 o 
   1  12   3        8.42       10.63      3.72 o 
   2  12   3       34.04       36.57      4.21 o 
   3  12   3        3.41        2.28      2.59 o 
   4  12   3       31.80       36.07      6.38 o 
  -4  13   3       13.89       16.36      2.58 o 
  -3  13   3        0.74       -0.11      1.51 o 
  -2  13   3        3.14        3.20      2.15 o 
  -1  13   3       14.92       16.56      2.57 o 
   0  13   3        8.43       11.62      2.26 o 
   1  13   3      100.67      107.02      9.21 o 
   2  13   3        0.13       -0.15      1.71 o 
   3  13   3       21.37       28.94      4.34 o 
   4  13   3        0.02       -1.35      1.35 o 
  -2  14   3        4.66        4.08      1.08 o 
  -1  14   3       10.65        7.32      2.31 o 
   0  14   3        7.40        3.16      2.18 o 
   1  14   3        3.41        1.01      3.29 o 
   2  14   3        9.29       16.52      2.62 o 
  -8   0   4        0.50        0.36      1.65 o 
  -6   0   4        2.13        0.47      1.40 o 
  -4   0   4      195.65      194.53     22.41 o 
  -2   0   4     2360.35     2201.34     55.00 o 
   0   0   4       48.17       62.25      6.16 o 
   2   0   4      826.43      761.76     27.09 o 
   4   0   4       16.00       11.67      5.71 o 
   6   0   4       27.76       28.52      5.07 o 
   8   0   4        2.75        2.35      1.34 o 
  -8   1   4       37.13       38.48      2.79 o 
  -7   1   4        0.24        0.48      1.45 o 
  -6   1   4        0.22        2.33      1.17 o 
  -5   1   4       15.60       13.73      1.76 o 
  -4   1   4       79.46       77.55     10.07 o 
  -3   1   4       97.61       95.45      9.74 o 
  -2   1   4      101.50      114.13      8.94 o 
  -1   1   4       85.90       81.96      6.25 o 
   0   1   4     1086.54     1177.70     26.26 o 
   1   1   4     3115.59     3655.58    150.70 o 
   2   1   4      365.56      362.35     13.10 o 
   3   1   4      139.21      170.26     17.00 o 
   4   1   4       13.04       15.75      6.07 o 
   5   1   4      251.00      254.01     13.10 o 
   6   1   4        3.71        4.80      2.10 o 
   7   1   4       28.92       30.13      3.18 o 
   8   1   4        0.00        0.23      1.33 o 
  -8   2   4       21.67       20.38      3.08 o 
  -7   2   4      104.02      109.25      6.61 o 
  -6   2   4       36.97       38.81      3.20 o 
  -5   2   4      102.92      110.78      5.23 o 
  -4   2   4       64.94       71.05      9.50 o 
  -3   2   4       25.08       25.88      5.23 o 
  -2   2   4       50.12       55.38      9.23 o 
  -1   2   4      163.81      154.62      8.60 o 
   0   2   4      388.94      452.55     20.88 o 
   1   2   4       30.47       33.08      3.17 o 
   2   2   4        3.45        4.73      1.83 o 
   3   2   4      660.99      786.81     35.70 o 
   4   2   4      185.07      203.28     21.44 o 
   5   2   4      104.32      113.66     11.09 o 
   6   2   4       15.93       10.89      2.45 o 
   7   2   4       21.25       22.08      2.17 o 
   8   2   4        4.97        3.69      1.52 o 
  -8   3   4        7.40        7.02      1.98 o 
  -7   3   4       80.64       83.12      5.06 o 
  -6   3   4        1.18       -0.40      1.12 o 
  -5   3   4       40.99       42.25      3.57 o 
  -4   3   4      218.01      214.72     16.72 o 
  -3   3   4      479.74      481.37     22.29 o 
  -2   3   4      907.27      929.91     24.54 o 
  -1   3   4       80.89       79.69      9.62 o 
   0   3   4       55.92       57.56      4.04 o 
   1   3   4       42.95       40.45     15.54 o 
   2   3   4      420.92      353.29     61.39 o 
   3   3   4       27.70       30.37      6.24 o 
   4   3   4        7.57        9.10      3.39 o 
   5   3   4        6.72        9.16      1.87 o 
   6   3   4        1.78        2.60      1.36 o 
   7   3   4        1.23        1.21      0.95 o 
   8   3   4        7.59        6.21      1.66 o 
  -8   4   4        7.68        6.33      1.85 o 
  -7   4   4        4.71        4.18      2.61 o 
  -6   4   4        2.47       -1.03      1.32 o 
  -5   4   4       77.23       85.86      3.90 o 
  -4   4   4      455.60      440.56     18.69 o 
  -3   4   4      313.49      352.92     27.98 o 
  -2   4   4       36.21       33.85      4.86 o 
  -1   4   4      218.76      215.98     16.09 o 
   0   4   4     3744.76     4687.83     67.85 o 
   1   4   4     1248.91     1520.35     60.15 o 
   2   4   4      210.33      249.16     14.37 o 
   3   4   4       13.00        6.11      4.15 o 
   4   4   4      255.15      177.88     19.67 o 
   5   4   4      276.63      270.23     15.28 o 
   6   4   4        6.31        4.99      2.04 o 
   7   4   4       23.31       23.56      2.80 o 
   8   4   4       10.82        8.86      1.42 o 
  -8   5   4        6.75        4.24      1.40 o 
  -7   5   4       33.51       27.39      4.60 o 
  -6   5   4       33.74       36.11      5.23 o 
  -5   5   4      130.32      143.00      6.31 o 
  -4   5   4       74.12       83.27     15.09 o 
  -3   5   4       14.85       17.93      4.90 o 
  -2   5   4      320.71      339.20     23.77 o 
  -1   5   4      437.80      489.03     24.94 o 
   0   5   4      262.11      370.18     20.03 o 
   1   5   4      232.05      272.06     14.57 o 
   2   5   4      353.94      360.82     18.52 o 
   3   5   4      726.52      614.45     34.51 o 
   4   5   4       34.19       17.47      7.42 o 
   5   5   4        4.38       -2.92      2.92 o 
   6   5   4       57.61       58.85      5.01 o 
   7   5   4       77.18       86.14      4.75 o 
  -7   6   4        2.45        3.53      2.17 o 
  -6   6   4       33.96       40.11      3.69 o 
  -5   6   4       31.33       31.11      3.05 o 
  -4   6   4       14.90       14.52      2.05 o 
  -3   6   4       47.56       34.79      7.14 o 
  -2   6   4      379.51      432.46     21.27 o 
  -1   6   4      246.78      298.32     20.17 o 
   0   6   4        0.96        1.29      1.42 o 
   1   6   4       17.84        6.54      5.48 o 
   2   6   4       13.31       17.63      4.82 o 
   3   6   4      152.61      122.92     15.90 o 
   4   6   4       87.30       58.84      6.00 o 
   5   6   4       19.74       10.15      3.18 o 
   6   6   4        0.07       -1.78      1.78 o 
   7   6   4        1.33        1.45      1.05 o 
  -7   7   4        3.94        3.09      1.76 o 
  -6   7   4        3.54        1.82      1.94 o 
  -5   7   4      170.64      182.21      7.15 o 
  -4   7   4        4.91        5.12      1.49 o 
  -3   7   4       11.87       10.04      2.50 o 
  -2   7   4        8.09       16.39      6.93 o 
  -1   7   4      577.29      538.15     39.16 o 
   0   7   4        3.47        1.33      3.72 o 
   1   7   4        6.38        7.98      3.25 o 
   2   7   4       51.55       40.93      6.94 o 
   3   7   4      313.39      240.63     12.03 o 
   4   7   4       47.86       24.90      5.35 o 
   5   7   4       38.19       32.29      5.97 o 
   6   7   4       55.04       55.03      4.53 o 
   7   7   4       14.39       14.44      1.58 o 
  -7   8   4      101.67       75.51      4.27 o 
  -6   8   4       83.70       85.60      5.49 o 
  -5   8   4        1.22       -0.06      1.33 o 
  -4   8   4       52.79       53.76      3.95 o 
  -3   8   4      304.36      308.17     10.85 o 
  -2   8   4      438.76      438.15     12.13 o 
  -1   8   4      109.70      108.49     18.66 o 
   0   8   4       25.78       10.94      6.10 o 
   1   8   4      664.95      703.58     53.66 o 
   2   8   4      472.95      462.93     12.88 o 
   3   8   4        4.93        7.73      2.06 o 
   4   8   4        0.20       -3.77      3.77 o 
   5   8   4      261.46      228.29     14.42 o 
   6   8   4       60.27       66.33      4.21 o 
  -6   9   4      210.12      195.62     24.71 o 
  -5   9   4      237.57      266.10      9.64 o 
  -4   9   4      501.64      494.13     14.56 o 
  -3   9   4        1.19        1.89      1.85 o 
  -2   9   4      324.42      312.72     10.68 o 
  -1   9   4      539.61      504.69     13.17 o 
   0   9   4     1036.26     1055.16     27.69 o 
   1   9   4       14.00       11.19      3.42 o 
   2   9   4      134.07      124.61      7.60 o 
   3   9   4      566.42      531.28     21.64 o 
   4   9   4      197.83      186.90     13.33 o 
   5   9   4      205.35      199.22     12.86 o 
   6   9   4       43.86       58.14      5.66 o 
  -6  10   4       73.82       65.31      4.52 o 
  -5  10   4        0.16        0.52      2.11 o 
  -4  10   4      106.25      107.59      9.93 o 
  -3  10   4      467.48      436.55     20.49 o 
  -2  10   4      418.52      407.59     13.88 o 
  -1  10   4      175.57      163.45      8.43 o 
   0  10   4        2.44        5.98      2.93 o 
   1  10   4      651.05      574.74     24.04 o 
   2  10   4       49.43       55.93      5.40 o 
   3  10   4      533.64      498.35     21.14 o 
   4  10   4       19.82       19.90      5.39 o 
   5  10   4       80.21       85.94      4.95 o 
   6  10   4        0.58        1.95      1.66 o 
  -5  11   4       44.56       52.25      5.28 o 
  -4  11   4        9.42       11.25      3.48 o 
  -3  11   4       24.99       22.86      5.32 o 
  -2  11   4      101.50       87.31      9.10 o 
  -1  11   4      370.74      351.54      9.93 o 
   0  11   4       22.77       15.89      4.18 o 
   1  11   4      155.84      143.48      8.40 o 
   2  11   4      131.02      126.82     10.82 o 
   3  11   4       77.67       60.40      5.38 o 
   4  11   4       96.45       97.21      8.79 o 
   5  11   4      141.64      161.83      8.86 o 
  -5  12   4      107.61       99.97      5.27 o 
  -4  12   4       50.72       53.94      5.64 o 
  -3  12   4       24.50       22.03      4.35 o 
  -2  12   4       96.09       88.67      8.21 o 
  -1  12   4       86.68       87.02      7.92 o 
   0  12   4       98.04       90.32      8.93 o 
   1  12   4       53.45       44.72      6.46 o 
   2  12   4      133.72      121.92     10.20 o 
   3  12   4        0.27       -0.63      2.60 o 
   4  12   4       62.81       74.60      6.40 o 
  -4  13   4       54.04       58.61      4.25 o 
  -3  13   4       33.61       28.66      3.89 o 
  -2  13   4        4.79        5.34      2.06 o 
  -1  13   4       23.92       22.54      4.27 o 
   0  13   4       49.53       43.78      5.87 o 
   1  13   4       12.58        8.28      3.36 o 
   2  13   4       11.85        9.18      2.34 o 
   3  13   4        4.04       10.61      2.73 o 
  -2  14   4        7.52        7.78      2.14 o 
  -1  14   4       16.42       24.08      3.76 o 
   0  14   4       10.13       10.78      1.82 o 
   1  14   4        2.44        1.50      1.27 o 
   2  14   4        4.40        7.68      1.88 o 
  -7   0   5        0.88        0.16      1.81 o 
  -5   0   5       49.27       51.09      3.80 o 
  -3   0   5       84.89       75.95     12.69 o 
  -1   0   5       40.40       53.98      7.61 o 
   1   0   5      119.91      163.04     11.77 o 
   3   0   5       55.54       43.69      8.35 o 
   5   0   5      352.74      251.52     22.98 o 
   7   0   5       16.36       18.29      3.68 o 
  -8   1   5        8.03        8.17      2.10 o 
  -7   1   5        4.57        5.60      1.84 o 
  -6   1   5       19.75       20.32      4.41 o 
  -5   1   5       18.81       19.27      2.02 o 
  -4   1   5      169.44      165.38     14.96 o 
  -3   1   5        8.11        7.58      5.95 o 
  -2   1   5       57.94       47.71      6.33 o 
  -1   1   5       35.07       26.01      3.99 o 
   0   1   5       14.82       20.67      3.19 o 
   1   1   5      243.76      293.49     28.30 o 
   2   1   5      116.14      102.56      7.51 o 
   3   1   5      324.10      288.40     14.18 o 
   4   1   5      214.86      156.86     12.29 o 
   5   1   5        0.55        6.97      1.60 o 
   6   1   5        9.62        8.73      2.32 o 
   7   1   5      121.44      138.88      6.20 o 
   8   1   5        5.71        4.77      1.43 o 
  -8   2   5       35.69       35.28      3.71 o 
  -7   2   5        0.60        2.10      1.41 o 
  -6   2   5        3.27        4.12      1.61 o 
  -5   2   5        1.82        3.71      1.44 o 
  -4   2   5      426.14      423.78     23.86 o 
  -3   2   5      180.47      176.87     13.55 o 
  -2   2   5        1.02        0.64      2.02 o 
  -1   2   5       18.50       21.32      3.73 o 
   0   2   5      383.83      481.52     14.08 o 
   1   2   5     1235.08     1625.47    104.33 o 
   2   2   5      869.97      840.27     40.58 o 
   3   2   5        0.00        0.32      1.06 o 
   4   2   5      299.48      227.99     21.99 o 
   5   2   5      256.75      270.45      9.54 o 
   6   2   5       67.28       65.94      8.10 o 
   7   2   5        0.13        1.42      1.14 o 
   8   2   5       40.94       39.47      3.15 o 
  -8   3   5        2.99        3.36      1.59 o 
  -7   3   5        5.54        4.53      2.60 o 
  -6   3   5      200.52      202.80      9.49 o 
  -5   3   5      526.31      548.87     12.02 o 
  -4   3   5       30.44       26.68      6.30 o 
  -3   3   5       24.68       34.84      5.94 o 
  -2   3   5     1667.50     1756.61     88.55 o 
  -1   3   5     7455.68     6941.47    538.42 o 
   0   3   5      190.49      223.22     14.82 o 
   1   3   5      482.78      561.61     21.51 o 
   2   3   5     1452.44     1444.65     46.35 o 
   3   3   5     1950.45     1754.90     56.74 o 
   4   3   5       57.72       29.11      8.58 o 
   5   3   5       59.59       55.93      4.59 o 
   6   3   5      205.18      222.96      8.38 o 
   7   3   5      154.71      166.84     14.96 o 
   8   3   5        0.14        2.18      1.02 o 
  -8   4   5       18.57       17.19      2.33 o 
  -7   4   5      181.11      172.35     10.21 o 
  -6   4   5        4.22        3.64      1.23 o 
  -5   4   5       23.25       22.40      2.35 o 
  -4   4   5      106.28      120.38     12.74 o 
  -3   4   5     2817.81     2737.08     77.02 o 
  -2   4   5        8.40       13.94      5.67 o 
  -1   4   5       95.25       79.11     10.77 o 
   0   4   5      722.84      933.74     32.93 o 
   1   4   5     4991.52     5526.62     82.04 o 
   2   4   5      332.08      358.69     24.23 o 
   3   4   5      416.42      343.54     25.51 o 
   4   4   5       82.51       76.11     13.39 o 
   5   4   5      373.55      392.96     18.03 o 
   6   4   5       27.02       28.91      3.60 o 
   7   4   5       40.39       33.46      3.33 o 
  -7   5   5        0.00       -1.61      1.83 o 
  -6   5   5        2.03       -0.86      1.26 o 
  -5   5   5      122.53      120.55      5.84 o 
  -4   5   5        0.01       -0.86      1.39 o 
  -3   5   5        0.02       -1.49      2.42 o 
  -2   5   5       71.41       94.58     13.55 o 
  -1   5   5      289.04      325.74     22.11 o 
   0   5   5      654.04      800.66     32.17 o 
   1   5   5       16.05       15.31      4.94 o 
   2   5   5       22.84       32.42      7.81 o 
   3   5   5      124.33      120.68     15.70 o 
   4   5   5      389.12      313.53     37.11 o 
   5   5   5       53.50       44.32      6.48 o 
   6   5   5        3.13        1.58      1.68 o 
   7   5   5        9.92        6.40      1.52 o 
  -7   6   5       18.75       11.39      2.46 o 
  -6   6   5       10.74       11.28      1.87 o 
  -5   6   5       22.72       25.03      2.73 o 
  -4   6   5       70.41       76.34      4.25 o 
  -3   6   5       31.24       25.40      8.43 o 
  -2   6   5       13.76        8.23      4.87 o 
  -1   6   5        0.87       -3.12      3.12 o 
   0   6   5      279.92      323.02     21.95 o 
   1   6   5       56.01       52.21      8.83 o 
   2   6   5      378.58      335.23     25.34 o 
   3   6   5        0.80       -3.67      3.67 o 
   4   6   5        0.04       -3.46     10.51 o 
   5   6   5        6.69        4.69      2.80 o 
   6   6   5       51.30       53.11      4.61 o 
   7   6   5       31.72       28.70      2.67 o 
  -7   7   5        7.76        6.24      1.80 o 
  -6   7   5       25.64       28.50      2.62 o 
  -5   7   5       39.81       39.97      3.45 o 
  -4   7   5       12.99        9.78      4.35 o 
  -3   7   5       62.38       68.80      5.14 o 
  -2   7   5       66.13       74.91     15.49 o 
  -1   7   5       32.58       28.32      5.76 o 
   0   7   5      161.14      155.31     15.78 o 
   1   7   5        0.24       -0.97      3.06 o 
   2   7   5        6.98       -0.02      2.35 o 
   3   7   5      172.50      146.97     32.18 o 
   4   7   5       52.90       38.45      6.12 o 
   5   7   5       41.82       33.77      6.14 o 
   6   7   5       22.35       23.57      2.99 o 
  -6   8   5        5.72        5.78      1.45 o 
  -5   8   5       17.24       16.15      2.32 o 
  -4   8   5        3.51        3.78      1.87 o 
  -3   8   5      205.39      190.80      8.70 o 
  -2   8   5      425.93      432.25     10.02 o 
  -1   8   5       55.31       52.51     13.57 o 
   0   8   5      302.43      271.25     29.63 o 
   1   8   5      554.58      528.88     20.79 o 
   2   8   5      135.10      136.15      7.44 o 
   3   8   5       63.34       66.61      5.42 o 
   4   8   5      178.47      153.02     12.24 o 
   5   8   5      152.38      150.46     11.68 o 
   6   8   5       22.25       24.88      2.71 o 
  -6   9   5        6.47        6.57      2.10 o 
  -5   9   5       45.19       46.76      6.27 o 
  -4   9   5       48.05       49.18      4.72 o 
  -3   9   5       39.79       34.50      4.12 o 
  -2   9   5       17.29       19.64      2.42 o 
  -1   9   5      543.09      513.92     13.59 o 
   0   9   5      260.27      263.72     19.58 o 
   1   9   5      233.18      211.96     14.13 o 
   2   9   5      171.20      172.04      8.91 o 
   3   9   5      262.89      268.60     15.07 o 
   4   9   5       62.49       60.96      8.08 o 
   5   9   5       65.36       67.13      7.44 o 
   6   9   5       45.11       56.91      5.10 o 
  -6  10   5       38.32       36.70      3.27 o 
  -5  10   5       40.94       47.74      5.77 o 
  -4  10   5       13.00       12.94      4.18 o 
  -3  10   5      424.82      397.46     19.40 o 
  -2  10   5        0.52        1.07      2.29 o 
  -1  10   5      382.68      356.59      9.98 o 
   0  10   5       14.19        8.95      3.17 o 
   1  10   5      570.02      528.13     23.17 o 
   2  10   5       57.57       70.50      5.81 o 
   3  10   5      431.66      417.77     25.72 o 
   4  10   5        2.87        5.34      3.60 o 
   5  10   5       70.93       79.32      7.21 o 
  -5  11   5      167.80      175.63      8.87 o 
  -4  11   5       76.43       71.78      7.27 o 
  -3  11   5      207.50      187.97     12.42 o 
  -2  11   5        1.83        1.36      2.04 o 
  -1  11   5      471.99      465.84     14.98 o 
   0  11   5        2.69        1.47      2.09 o 
   1  11   5      668.12      618.66     16.99 o 
   2  11   5        1.81        4.04      2.87 o 
   3  11   5      106.83      106.49      8.46 o 
   4  11   5       18.00       22.17      4.63 o 
   5  11   5      214.63      250.43     10.04 o 
  -4  12   5       44.66       49.44      5.16 o 
  -3  12   5       12.06        8.21      2.91 o 
  -2  12   5       41.20       30.85      4.78 o 
  -1  12   5      214.46      211.52     12.34 o 
   0  12   5        3.16        4.87      1.99 o 
   1  12   5        3.30        6.24      3.18 o 
   2  12   5        0.21       -2.42      2.42 o 
   3  12   5      130.56      115.42      8.95 o 
   4  12   5       19.72       25.28      3.19 o 
  -3  13   5       62.36       70.96      5.33 o 
  -2  13   5        0.44        4.15      1.64 o 
  -1  13   5      184.78      231.14     12.18 o 
   0  13   5       19.96       17.71      3.94 o 
   1  13   5        1.94       -0.12      1.84 o 
   2  13   5        1.25       -0.43      1.56 o 
   3  13   5       98.03      124.82      7.44 o 
  -2  14   5        1.54        1.23      1.19 o 
  -1  14   5        2.89        2.28      1.75 o 
   0  14   5       10.15        6.96      2.30 o 
   1  14   5       67.25       84.63      4.14 o 
  -8   0   6        0.00       -0.66      1.35 o 
  -6   0   6       97.40      102.87      8.86 o 
  -4   0   6        4.10       -5.76      5.76 o 
  -2   0   6      280.23      265.80     21.86 o 
   0   0   6     2213.89     2686.10     52.74 o 
   2   0   6     1762.35     1730.96     48.68 o 
   4   0   6      288.59      210.12     20.03 o 
   6   0   6      253.81      243.12     13.49 o 
  -8   1   6       10.01        9.77      2.17 o 
  -7   1   6      113.80      109.64      5.68 o 
  -6   1   6        1.32        0.81      1.77 o 
  -5   1   6       31.41       34.17      4.24 o 
  -4   1   6        6.38        0.89      2.88 o 
  -3   1   6     1576.84     1408.90     39.91 o 
  -2   1   6      310.95      290.63     16.08 o 
  -1   1   6     1851.88     1838.47     34.54 o 
   0   1   6        0.53        3.01      1.75 o 
   1   1   6      566.31      609.47     18.13 o 
   2   1   6     1071.14     1017.35     25.51 o 
   3   1   6      302.20      263.46     13.90 o 
   4   1   6      132.01       92.57      9.33 o 
   5   1   6       24.82       25.52      2.58 o 
   6   1   6       75.31       74.89      5.37 o 
   7   1   6       13.68       11.48      2.07 o 
  -8   2   6        0.50        2.06      1.30 o 
  -7   2   6       38.21       36.30      3.37 o 
  -6   2   6       20.82       17.00      2.28 o 
  -5   2   6      696.75      707.10     11.82 o 
  -4   2   6        1.70       17.25      7.25 o 
  -3   2   6       85.91       80.91      9.49 o 
  -2   2   6      776.82      716.64     25.37 o 
  -1   2   6     2232.15     2398.97     49.91 o 
   0   2   6        7.79        5.14      2.41 o 
   1   2   6      442.14      500.08     16.79 o 
   2   2   6      973.23      878.43     98.01 o 
   3   2   6      213.01      181.07     11.61 o 
   4   2   6      130.01       77.91     12.98 o 
   5   2   6       12.61       11.38      1.94 o 
   6   2   6        9.07       11.04      2.39 o 
   7   2   6       22.01       22.49      2.43 o 
  -8   3   6        0.11       -0.32      1.04 o 
  -7   3   6       88.29       79.37      6.90 o 
  -6   3   6        0.14        0.17      1.06 o 
  -5   3   6      114.63      118.79      5.17 o 
  -4   3   6       15.02        7.18      5.65 o 
  -3   3   6      864.67      943.24     66.89 o 
  -2   3   6      584.10      509.89     31.14 o 
  -1   3   6       18.42       21.08      4.04 o 
   0   3   6      377.97      465.02     15.18 o 
   1   3   6      941.15     1091.64     36.56 o 
   2   3   6      435.20      506.70     29.07 o 
   3   3   6        6.31        7.41      4.97 o 
   4   3   6      304.27      266.06     44.36 o 
   5   3   6      120.52      117.54      6.75 o 
   6   3   6        6.64        8.42      3.46 o 
   7   3   6       12.22       11.18      3.17 o 
  -8   4   6        0.37        1.57      0.91 o 
  -7   4   6       29.52       24.67      3.86 o 
  -6   4   6       78.33       78.29      4.39 o 
  -5   4   6      170.17      185.63     10.20 o 
  -4   4   6       52.47       53.52      7.08 o 
  -3   4   6       37.84       28.08      8.55 o 
  -2   4   6      377.57      341.89     26.18 o 
  -1   4   6     1040.83     1103.22     42.33 o 
   0   4   6     1304.37     1692.37     48.05 o 
   1   4   6       87.96      112.67     12.23 o 
   2   4   6       88.89       81.30     12.75 o 
   3   4   6      497.61      444.15     31.57 o 
   4   4   6       78.48       71.86      6.72 o 
   5   4   6      139.77      150.35     11.07 o 
   6   4   6       33.57       36.19      4.42 o 
   7   4   6       27.49       18.31      3.34 o 
  -7   5   6       40.13       31.06      3.93 o 
  -6   5   6        2.96        1.53      1.00 o 
  -5   5   6        1.03        2.23      1.76 o 
  -4   5   6       66.44       65.57      6.05 o 
  -3   5   6      116.03      146.96     19.13 o 
  -2   5   6       35.58       36.10      9.08 o 
  -1   5   6        3.82        2.80      2.83 o 
   0   5   6        0.18        4.24      2.99 o 
   1   5   6      652.03      703.60     33.57 o 
   2   5   6       15.02       14.09      5.43 o 
   3   5   6      187.20      181.20     20.79 o 
   4   5   6       48.71       40.72      5.15 o 
   5   5   6       58.21       68.04      7.70 o 
   6   5   6        1.27       -0.51      2.49 o 
   7   5   6       23.21       23.67      3.44 o 
  -7   6   6        0.03        2.76      1.43 o 
  -6   6   6       12.86       12.21      1.88 o 
  -5   6   6        1.62       -0.13      1.57 o 
  -4   6   6        5.44        5.53      1.62 o 
  -3   6   6       33.09       31.76      4.14 o 
  -2   6   6        7.59       11.14      5.53 o 
  -1   6   6        7.89       11.32      5.64 o 
   0   6   6      102.73      100.07     13.17 o 
   1   6   6      100.02       85.53     12.26 o 
   2   6   6        0.15       -0.28      1.46 o 
   3   6   6       20.92       25.52      3.21 o 
   4   6   6        0.34       -3.30      3.30 o 
   5   6   6       12.73        7.07      2.71 o 
   6   6   6       25.71       20.37      2.94 o 
   7   6   6        1.86        1.50      1.41 o 
  -6   7   6       17.03       15.00      2.98 o 
  -5   7   6       13.11       13.60      2.66 o 
  -4   7   6        2.32        2.84      3.49 o 
  -3   7   6        0.02       -0.04      1.17 o 
  -2   7   6        1.02       -2.67      3.05 o 
  -1   7   6        2.64        3.78      3.89 o 
   0   7   6        0.46        6.03      4.16 o 
   1   7   6       51.06       47.52      9.96 o 
   2   7   6        2.39        3.60      2.04 o 
   3   7   6      189.52      155.98     28.66 o 
   4   7   6        1.59       -2.96      2.96 o 
   5   7   6        2.78        4.81      3.27 o 
   6   7   6       22.64       22.07      2.81 o 
  -6   8   6       71.30       78.86      6.44 o 
  -5   8   6       16.00       14.95      2.87 o 
  -4   8   6       58.51       48.35      4.85 o 
  -3   8   6      194.93      185.30      9.13 o 
  -2   8   6      244.17      237.32      7.67 o 
  -1   8   6       29.67       32.15      3.64 o 
   0   8   6      131.47      112.73      8.73 o 
   1   8   6        1.37        0.52      5.53 o 
   2   8   6      211.71      205.47      9.18 o 
   3   8   6       86.02       85.13      8.89 o 
   4   8   6       75.22       66.57      8.16 o 
   5   8   6      146.90      145.43     10.97 o 
   6   8   6      102.20      116.13     14.97 o 
  -6   9   6       47.13       44.08      4.33 o 
  -5   9   6       53.06       68.69      7.10 o 
  -4   9   6      436.14      432.03     13.38 o 
  -3   9   6       39.63       34.87      4.13 o 
  -2   9   6      295.40      280.86      8.74 o 
  -1   9   6       38.09       39.03      4.09 o 
   0   9   6     1074.27     1014.42     46.17 o 
   1   9   6      282.88      259.82     15.83 o 
   2   9   6      272.21      256.96     10.81 o 
   3   9   6      136.19      134.67     15.92 o 
   4   9   6      593.82      572.84     22.17 o 
   5   9   6       10.04       12.50      3.74 o 
   6   9   6       12.07       10.76      2.26 o 
  -5  10   6      121.91      136.26      8.88 o 
  -4  10   6      171.53      163.26     11.46 o 
  -3  10   6        3.10        1.47      2.58 o 
  -2  10   6      234.84      237.32     14.30 o 
  -1  10   6      464.58      444.79     16.27 o 
   0  10   6      609.48      533.43     22.61 o 
   1  10   6      110.66       87.46      9.62 o 
   2  10   6      576.10      578.37     17.08 o 
   3  10   6      111.95      102.06      8.80 o 
   4  10   6      113.70      122.10     10.09 o 
   5  10   6       91.26       97.63      7.24 o 
  -5  11   6       95.43      107.33      6.53 o 
  -4  11   6        2.79        0.96      2.04 o 
  -3  11   6      309.73      309.79     15.20 o 
  -2  11   6      220.06      216.73      8.95 o 
  -1  11   6        1.03        3.01      2.29 o 
   0  11   6        0.25       -0.16      1.75 o 
   1  11   6      154.66      137.34      7.97 o 
   2  11   6      203.08      205.40     12.92 o 
   3  11   6        3.48        3.55      3.55 o 
   4  11   6       34.26       43.29      5.80 o 
   5  11   6        9.85       12.46      2.44 o 
  -4  12   6       13.15       12.29      2.60 o 
  -3  12   6      116.65      119.10      8.14 o 
  -2  12   6        7.33        5.24      2.10 o 
  -1  12   6       77.93       66.67      7.01 o 
   0  12   6        0.08        0.07      1.40 o 
   1  12   6       37.58       44.09      6.10 o 
   2  12   6       12.49       11.67      3.30 o 
   3  12   6       10.43        8.73      3.15 o 
   4  12   6        0.26       -2.01      2.01 o 
  -3  13   6       32.84       29.17      3.09 o 
  -2  13   6       65.17       63.83      4.59 o 
  -1  13   6        0.76        1.50      2.36 o 
   0  13   6        2.52        4.03      2.32 o 
   1  13   6       10.50       13.84      3.44 o 
   2  13   6      127.35      158.69      9.14 o 
   3  13   6        2.11        6.16      2.11 o 
  -1  14   6        8.53        8.77      2.14 o 
   0  14   6      137.53      168.73      5.47 o 
   1  14   6       90.28       99.26      4.03 o 
  -7   0   7       56.94       51.98      5.41 o 
  -5   0   7      255.36      261.81     12.14 o 
  -3   0   7      727.72      706.70     41.05 o 
  -1   0   7     4555.01     5015.78     86.64 o 
   1   0   7      305.98      404.55     22.87 o 
   3   0   7     2721.74     2440.34     66.42 o 
   5   0   7       23.37       27.65      4.82 o 
   7   0   7      132.59      138.05      7.76 o 
  -7   1   7       25.95       23.45      2.70 o 
  -6   1   7       48.68       44.96      4.05 o 
  -5   1   7      353.32      347.38      9.28 o 
  -4   1   7     1652.31     1524.94     47.59 o 
  -3   1   7      404.85      395.99     27.83 o 
  -2   1   7       21.29       20.32      4.90 o 
  -1   1   7     1916.93     2224.36     40.92 o 
   0   1   7     5579.40     7066.70     65.85 o 
   1   1   7     2433.79     2876.83     41.06 o 
   2   1   7      233.22      213.10     18.31 o 
   3   1   7      139.68      123.20     10.38 o 
   4   1   7      530.39      517.04     11.62 o 
   5   1   7      357.54      348.68      9.41 o 
   6   1   7        3.57        3.30      1.30 o 
   7   1   7        0.17        2.56      1.27 o 
  -8   2   7        9.06        9.91      1.75 o 
  -7   2   7      231.21      216.74     10.58 o 
  -6   2   7      247.36      221.77      8.58 o 
  -5   2   7        8.51        6.63      1.52 o 
  -4   2   7        1.27       -0.69     11.98 o 
  -3   2   7     1544.57     1520.39    100.87 o 
  -2   2   7     3623.34     3415.86    141.68 o 
  -1   2   7       92.46      137.74     10.43 o 
   0   2   7     1156.29     1357.73     28.82 o 
   1   2   7     1926.73     2373.26    151.49 o 
   2   2   7     1186.26     1094.51     49.04 o 
   3   2   7       89.63       92.95     14.23 o 
   4   2   7      122.14      116.72      6.28 o 
   5   2   7      167.92      172.08      6.56 o 
   6   2   7       87.12       90.87     11.00 o 
   7   2   7       34.32       30.33      2.44 o 
  -8   3   7        3.65        2.64      0.98 o 
  -7   3   7        4.83        2.86      2.08 o 
  -6   3   7        5.80        4.02      2.25 o 
  -5   3   7      637.27      652.19     21.64 o 
  -4   3   7       76.66       80.26      6.05 o 
  -3   3   7      179.61      172.27     24.41 o 
  -2   3   7      396.11      318.52     26.30 o 
  -1   3   7     1095.33     1228.86     31.41 o 
   0   3   7      109.60      125.09      8.91 o 
   1   3   7       17.78       42.01      7.89 o 
   2   3   7      536.67      544.41     31.72 o 
   3   3   7      454.08      359.32     29.61 o 
   4   3   7        1.08        0.12      0.91 o 
   5   3   7       23.39       19.20      2.95 o 
   6   3   7       34.15       34.94      5.51 o 
   7   3   7       11.24       13.93      3.06 o 
  -7   4   7      163.13      146.42      8.03 o 
  -6   4   7        1.85        1.43      1.36 o 
  -5   4   7       25.38       23.02      3.17 o 
  -4   4   7       24.54       17.00      6.12 o 
  -3   4   7      374.15      338.37     29.65 o 
  -2   4   7       91.57       55.67     11.68 o 
  -1   4   7       61.21       75.91     12.21 o 
   0   4   7       39.36       72.42     10.90 o 
   1   4   7      163.18      202.77     18.64 o 
   2   4   7        2.63        0.29      3.04 o 
   3   4   7        0.83       -3.60      3.70 o 
   4   4   7      115.01      116.29      6.93 o 
   5   4   7       10.62       14.45      3.51 o 
   6   4   7        5.42        6.56      2.88 o 
   7   4   7        0.93        3.59      1.96 o 
  -7   5   7       31.01       29.73      5.87 o 
  -6   5   7       10.14        9.39      1.62 o 
  -5   5   7      108.65      100.42      5.29 o 
  -4   5   7       85.79       83.07      6.72 o 
  -3   5   7      153.66      128.89     18.86 o 
  -2   5   7       10.04        8.64      4.94 o 
  -1   5   7      235.89      261.70     23.28 o 
   0   5   7       71.94       64.62     11.23 o 
   1   5   7       84.84       81.90     12.58 o 
   2   5   7        5.30        9.39      4.40 o 
   3   5   7       14.49       15.89      3.10 o 
   4   5   7        1.18        5.64      2.78 o 
   5   5   7       17.19       17.50      2.91 o 
   6   5   7       59.20       49.81      5.89 o 
   7   5   7        2.24        1.36      1.57 o 
  -6   6   7        4.16        3.45      1.10 o 
  -5   6   7      193.84      197.68      9.20 o 
  -4   6   7        2.19        3.23      1.72 o 
  -3   6   7      215.21      212.76     11.75 o 
  -2   6   7       91.89       93.83     15.63 o 
  -1   6   7      175.70      170.78     18.88 o 
   0   6   7        3.49        5.48      3.44 o 
   1   6   7      156.69      179.85     18.81 o 
   2   6   7       11.09        6.01      4.38 o 
   3   6   7        5.16        6.35      1.86 o 
   4   6   7       30.94       29.11      5.38 o 
   5   6   7        0.83        3.29      2.05 o 
   6   6   7       22.76       28.11      3.00 o 
   7   6   7       18.74       15.87      2.16 o 
  -6   7   7       38.43       42.79      3.60 o 
  -5   7   7      122.84      124.85      7.22 o 
  -4   7   7       41.17       37.62      4.38 o 
  -3   7   7       30.24       25.38      3.51 o 
  -2   7   7       59.20       48.34      4.20 o 
  -1   7   7      548.44      552.36     17.71 o 
   0   7   7      130.19      129.01     16.63 o 
   1   7   7       74.57       65.40      6.32 o 
   2   7   7        5.56        4.95      1.46 o 
   3   7   7       42.50       34.56      4.14 o 
   4   7   7        9.26        9.55      3.74 o 
   5   7   7        0.19        2.24      2.96 o 
   6   7   7        0.03        0.73      1.33 o 
  -6   8   7       23.78       23.00      3.48 o 
  -5   8   7        4.21        2.46      1.58 o 
  -4   8   7      444.00      422.87     13.59 o 
  -3   8   7      589.09      558.33     15.88 o 
  -2   8   7      567.94      524.84     11.95 o 
  -1   8   7        1.65        1.87      2.15 o 
   0   8   7      275.28      255.43     13.34 o 
   1   8   7      652.25      587.34     24.73 o 
   2   8   7      334.84      317.11     17.37 o 
   3   8   7        2.54        1.87      2.15 o 
   4   8   7       74.03       67.99      8.24 o 
   5   8   7      147.94      182.75     11.36 o 
   6   8   7       43.86       42.69      3.44 o 
  -6   9   7      193.33      199.25      8.29 o 
  -5   9   7      253.31      260.96      8.99 o 
  -4   9   7        2.78        0.88      1.44 o 
  -3   9   7        4.87        3.18      1.74 o 
  -2   9   7      560.30      561.16     13.50 o 
  -1   9   7      611.22      587.74     42.28 o 
   0   9   7       76.89       65.71      8.02 o 
   1   9   7       87.57       71.91      8.63 o 
   2   9   7      287.53      308.16     13.60 o 
   3   9   7      592.70      603.80     23.58 o 
   4   9   7       46.20       44.81      6.49 o 
   5   9   7        8.16       10.36      3.24 o 
  -5  10   7       31.32       31.98      4.32 o 
  -4  10   7       84.99       82.74      7.96 o 
  -3  10   7       62.52       63.25      5.04 o 
  -2  10   7      264.58      264.96     10.39 o 
  -1  10   7        0.47        1.92      1.60 o 
   0  10   7      246.32      227.79     14.87 o 
   1  10   7      146.19      145.99      9.67 o 
   2  10   7       55.57       55.75      5.04 o 
   3  10   7       18.56       21.24      5.09 o 
   4  10   7       57.50       60.25      6.06 o 
   5  10   7      170.08      211.88      9.19 o 
  -5  11   7        1.40        3.82      1.60 o 
  -4  11   7      192.53      213.39     10.84 o 
  -3  11   7      124.46      115.70      9.13 o 
  -2  11   7       16.56       14.16      2.56 o 
  -1  11   7       12.91       13.10      3.72 o 
   0  11   7      170.15      165.11     12.42 o 
   1  11   7       24.46       23.94      3.54 o 
   2  11   7       31.54       32.97      5.11 o 
   3  11   7        5.84        3.49      2.80 o 
   4  11   7        0.82        1.03      2.37 o 
  -4  12   7       32.64       35.40      3.62 o 
  -3  12   7        0.19       -0.68      1.44 o 
  -2  12   7       37.04       43.94      4.69 o 
  -1  12   7        3.22        3.14      2.13 o 
   0  12   7        0.15       -1.28      2.15 o 
   1  12   7        0.02       -0.07      2.26 o 
   2  12   7        3.43        3.62      1.66 o 
   3  12   7        0.25        0.92      1.92 o 
  -3  13   7       90.18      112.00      5.95 o 
  -2  13   7       44.90       51.86      5.05 o 
  -1  13   7       65.81       84.87      6.70 o 
   0  13   7        4.24       13.01      3.29 o 
   1  13   7       41.27       55.64      5.38 o 
   2  13   7       13.00       15.81      3.17 o 
  -6   0   8        0.20        1.37      1.90 o 
  -4   0   8       13.02        1.89      2.59 o 
  -2   0   8      215.52      235.37     22.85 o 
   0   0   8      513.90      688.06     33.41 o 
   2   0   8       39.41       23.64      5.83 o 
   4   0   8      147.29      123.45     13.30 o 
   6   0   8       47.67       50.08      4.07 o 
  -7   1   8       20.57       17.67      3.25 o 
  -6   1   8       39.92       40.05      3.67 o 
  -5   1   8       15.95       13.79      1.90 o 
  -4   1   8       71.30       66.92      5.77 o 
  -3   1   8      350.67      302.49     20.18 o 
  -2   1   8       50.98       39.87      7.17 o 
  -1   1   8      254.02      241.77     14.69 o 
   0   1   8      302.97      400.47     17.29 o 
   1   1   8       97.37      127.00      9.60 o 
   2   1   8       56.78       58.12      6.61 o 
   3   1   8       61.16       41.76      6.33 o 
   4   1   8        0.45        0.58      1.39 o 
   5   1   8       30.23       32.47      3.02 o 
   6   1   8       24.90       25.83      2.09 o 
   7   1   8        9.38        8.77      2.15 o 
  -7   2   8       30.57       24.63      3.45 o 
  -6   2   8        7.43        7.90      1.86 o 
  -5   2   8       48.79       44.73      3.31 o 
  -4   2   8      116.26      116.48      5.31 o 
  -3   2   8       57.73       43.90     10.88 o 
  -2   2   8      190.45      198.33     14.81 o 
  -1   2   8        7.95        9.71      3.44 o 
   0   2   8      288.65      321.85     15.60 o 
   1   2   8      267.99      300.81     14.35 o 
   2   2   8      492.95      424.17     27.00 o 
   3   2   8       10.15        5.43      4.83 o 
   4   2   8        0.43       -0.84      0.86 o 
   5   2   8        8.78        5.80      1.91 o 
   6   2   8       22.50       23.16      2.91 o 
   7   2   8        3.59        3.29      1.77 o 
  -7   3   8        1.44       -1.37      1.37 o 
  -6   3   8       21.02       23.44      2.40 o 
  -5   3   8       14.52       16.97      2.68 o 
  -4   3   8        7.84       10.13      3.57 o 
  -3   3   8        1.26        8.59      5.88 o 
  -2   3   8        1.58        3.81      2.93 o 
  -1   3   8        1.51        0.34      1.56 o 
   0   3   8       21.09       24.18      6.85 o 
   1   3   8       53.33       54.15      9.97 o 
   2   3   8        1.51       -2.07      3.00 o 
   3   3   8        1.68        6.10      3.86 o 
   4   3   8       84.22       73.49      5.07 o 
   5   3   8        4.08        3.75      3.92 o 
   6   3   8       13.31        9.70      3.42 o 
   7   3   8        0.00        0.80      1.61 o 
  -7   4   8        6.25        5.72      1.20 o 
  -6   4   8        0.60       -0.82      1.25 o 
  -5   4   8        0.38       -2.23      2.23 o 
  -4   4   8      213.33      195.89     10.34 o 
  -3   4   8      144.90      102.68     17.55 o 
  -2   4   8      260.28      207.42     22.77 o 
  -1   4   8      110.10      104.84     14.95 o 
   0   4   8       18.43       23.10      7.59 o 
   1   4   8      157.12      152.76     17.48 o 
   2   4   8       31.28       19.65      6.53 o 
   3   4   8       49.67       42.07      3.94 o 
   4   4   8        5.12        4.03      1.60 o 
   5   4   8        0.50       -1.35      1.69 o 
   6   4   8       18.12       22.82      4.44 o 
   7   4   8        3.07        6.48      1.98 o 
  -7   5   8        0.39       -0.50      0.72 o 
  -6   5   8       70.72       73.88      5.05 o 
  -5   5   8        8.02        9.50      2.35 o 
  -4   5   8       60.76       57.87      7.17 o 
  -3   5   8        2.75        4.60      4.12 o 
  -2   5   8       17.86        7.45      5.80 o 
  -1   5   8       22.57       25.25      7.78 o 
   0   5   8      343.60      343.13     26.90 o 
   1   5   8      114.69      127.12     16.70 o 
   2   5   8       22.37       17.08      6.28 o 
   3   5   8       43.32       33.70      3.91 o 
   4   5   8      188.68      185.74     13.02 o 
   5   5   8       10.56       11.49      2.99 o 
   6   5   8       18.24       18.02      3.78 o 
   7   5   8        7.58        6.46      1.72 o 
  -6   6   8       15.56       15.36      2.43 o 
  -5   6   8        6.93        8.21      2.28 o 
  -4   6   8      113.47      116.63      7.52 o 
  -3   6   8      648.05      572.70     30.70 o 
  -2   6   8      197.94      192.78     10.84 o 
  -1   6   8      167.86      126.09     17.67 o 
   0   6   8       90.37      104.08     15.29 o 
   1   6   8      928.26      923.16     44.70 o 
   2   6   8      791.04      752.21     16.76 o 
   3   6   8      241.32      231.58     15.15 o 
   4   6   8       10.86       14.80      3.88 o 
   5   6   8      221.59      247.23      9.15 o 
   6   6   8      200.91      223.69     10.83 o 
  -6   7   8      236.26      264.74      8.30 o 
  -5   7   8      574.50      582.81     15.86 o 
  -4   7   8       72.72       67.01      5.62 o 
  -3   7   8        9.79       11.94      2.70 o 
  -2   7   8      839.35      812.86     17.23 o 
  -1   7   8     2587.16     2555.52     35.25 o 
   0   7   8      766.51      729.02     21.16 o 
   1   7   8      505.54      478.26     12.71 o 
   2   7   8      315.60      312.47     11.67 o 
   3   7   8     1052.00     1087.67     22.25 o 
   4   7   8      595.75      640.99     22.74 o 
   5   7   8      234.04      268.43      9.03 o 
   6   7   8        0.08        0.03      1.88 o 
  -6   8   8       10.69       12.28      2.58 o 
  -5   8   8      146.38      146.27      7.19 o 
  -4   8   8      363.01      362.02     12.41 o 
  -3   8   8      983.73      918.95     20.88 o 
  -2   8   8      164.50      158.65      6.66 o 
  -1   8   8        0.02        0.16      1.65 o 
   0   8   8      506.78      508.84     28.92 o 
   1   8   8     1462.59     1326.94     35.11 o 
   2   8   8      303.11      307.16     17.17 o 
   3   8   8      153.40      154.39     11.74 o 
   4   8   8       43.06       47.26      6.78 o 
   5   8   8      190.19      227.60     11.12 o 
  -6   9   8       25.86       27.69      2.89 o 
  -5   9   8       45.56       45.62      3.74 o 
  -4   9   8       28.38       26.82      3.36 o 
  -3   9   8       99.39       91.54      4.93 o 
  -2   9   8       12.90       15.39      2.28 o 
  -1   9   8      427.00      364.40     18.39 o 
   0   9   8       17.46       18.48      4.34 o 
   1   9   8       28.95       24.59      5.36 o 
   2   9   8        1.24       -0.09      1.88 o 
   3   9   8       88.19       78.83      6.02 o 
   4   9   8        5.57        7.21      2.11 o 
   5   9   8       16.49       18.44      3.32 o 
  -5  10   8       30.41       27.24      3.80 o 
  -4  10   8        0.61        0.45      2.03 o 
  -3  10   8        8.04        8.33      2.97 o 
  -2  10   8       21.29       21.43      3.10 o 
  -1  10   8        0.48        0.89      1.76 o 
   0  10   8       51.62       39.34      6.44 o 
   1  10   8        0.02        0.34      1.54 o 
   2  10   8       24.25       20.86      4.74 o 
   3  10   8       15.50       14.55      4.01 o 
   4  10   8        4.36        3.32      1.48 o 
  -4  11   8        0.46        1.65      1.65 o 
  -3  11   8       22.59       19.61      3.75 o 
  -2  11   8        0.13        0.96      1.73 o 
  -1  11   8       43.51       43.20      6.12 o 
   0  11   8        2.56        5.49      2.78 o 
   1  11   8       31.43       29.73      3.61 o 
   2  11   8        0.08        1.26      1.81 o 
   3  11   8       21.05       22.10      4.43 o 
   4  11   8        6.87        4.91      2.14 o 
  -3  12   8        2.76        1.46      1.12 o 
  -2  12   8      110.63      123.39      7.22 o 
  -1  12   8       75.72       78.98      7.13 o 
   0  12   8        6.91        5.62      1.81 o 
   1  12   8        6.46        6.59      2.42 o 
   2  12   8       32.46       47.50      5.74 o 
   3  12   8       56.29       64.92      5.49 o 
  -2  13   8        0.18       -0.96      1.42 o 
  -1  13   8       35.26       47.35      4.71 o 
   0  13   8      213.27      262.12     10.47 o 
   1  13   8        0.25       -2.24      2.24 o 
   2  13   8       34.27       42.45      4.01 o 
  -7   0   9        1.85        0.89      0.99 o 
  -5   0   9      218.99      221.69     11.61 o 
  -3   0   9      495.46      396.15     33.86 o 
  -1   0   9        0.01        1.12      2.34 o 
   1   0   9      173.48      195.82     18.01 o 
   3   0   9      235.76      207.03     23.40 o 
   5   0   9      159.44      163.01     11.72 o 
   7   0   9        2.54        1.91      0.97 o 
  -7   1   9       83.41       81.30      4.81 o 
  -6   1   9      234.27      242.93     10.31 o 
  -5   1   9        3.88        7.89      2.00 o 
  -4   1   9       71.57       71.43      4.36 o 
  -3   1   9      213.29      192.77     17.14 o 
  -2   1   9      526.45      530.15     25.53 o 
  -1   1   9      153.98      166.81     13.25 o 
   0   1   9      173.97      191.06     12.91 o 
   1   1   9       34.66       37.71      5.54 o 
   2   1   9      110.16      111.61      9.69 o 
   3   1   9       47.99       40.78      3.16 o 
   4   1   9       86.71       77.69      4.93 o 
   5   1   9       14.68       17.27      2.20 o 
   6   1   9       28.22       33.54      2.23 o 
   7   1   9       71.46       75.69      4.48 o 
  -7   2   9       18.95       16.92      2.63 o 
  -6   2   9       43.49       37.16      4.61 o 
  -5   2   9       70.57       77.22      4.04 o 
  -4   2   9      322.88      350.65     22.39 o 
  -3   2   9       25.28       21.80      8.41 o 
  -2   2   9       18.70       19.38      5.38 o 
  -1   2   9       39.92       44.31      6.96 o 
   0   2   9        1.79        3.97      3.29 o 
   1   2   9        4.91       -1.97      1.97 o 
   2   2   9      221.13      202.38     19.85 o 
   3   2   9        0.08        3.40      1.26 o 
   4   2   9        1.13        1.85      1.53 o 
   5   2   9        1.01        0.54      1.16 o 
   6   2   9       47.17       51.54      3.99 o 
   7   2   9        0.90        0.86      1.14 o 
  -7   3   9        7.30        3.62      1.04 o 
  -6   3   9       25.87       23.94      2.97 o 
  -5   3   9        0.10       -2.97      2.97 o 
  -4   3   9        2.81        3.08      1.10 o 
  -3   3   9       44.74       35.62      4.70 o 
  -2   3   9        0.16       -1.96      5.39 o 
  -1   3   9        6.91        5.51      4.37 o 
   0   3   9        3.03        9.47      4.41 o 
   1   3   9       38.08       29.46      8.25 o 
   2   3   9       71.32       78.22     12.93 o 
   3   3   9      177.16      142.89      9.60 o 
   4   3   9       29.47       22.96      2.89 o 
   5   3   9       51.83       49.02      4.58 o 
   6   3   9       17.29       16.06      2.29 o 
   7   3   9       22.78       30.06      3.04 o 
  -7   4   9        3.21        2.59      1.14 o 
  -6   4   9        6.51        6.72      1.92 o 
  -5   4   9       57.81       53.89      7.04 o 
  -4   4   9        1.45       -2.49      2.49 o 
  -3   4   9        4.01        1.51      4.15 o 
  -2   4   9       37.25       41.03     10.66 o 
  -1   4   9      268.40      274.60     26.13 o 
   0   4   9       59.83       60.29     11.42 o 
   1   4   9      133.64      117.66     16.73 o 
   2   4   9      117.38      108.10      5.91 o 
   3   4   9      192.18      167.85      9.79 o 
   4   4   9       27.78       25.48      3.13 o 
   5   4   9       95.73      101.23      9.09 o 
   6   4   9        0.48        2.65      2.36 o 
   7   4   9       66.38       68.83      3.98 o 
  -7   5   9       45.77       41.61      3.41 o 
  -6   5   9       29.88       32.54      3.40 o 
  -5   5   9       51.18       51.80      4.93 o 
  -4   5   9       43.15       43.95      6.44 o 
  -3   5   9      133.13      119.32      9.51 o 
  -2   5   9        0.97       -2.22      2.22 o 
  -1   5   9       26.01       28.49      9.22 o 
   0   5   9      303.14      326.96     27.87 o 
   1   5   9      249.05      295.21     25.79 o 
   2   5   9        5.43        8.20      1.60 o 
   3   5   9        1.15        1.03      1.64 o 
   4   5   9      175.05      185.20     13.19 o 
   5   5   9      129.29      143.98     10.33 o 
   6   5   9      136.78      153.27      9.03 o 
  -6   6   9       84.82       89.96      5.68 o 
  -5   6   9       94.59       94.63      6.37 o 
  -4   6   9      148.88      129.84      7.85 o 
  -3   6   9       26.62       24.14      5.03 o 
  -2   6   9      273.22      271.12     13.22 o 
  -1   6   9      304.76      315.58     13.86 o 
   0   6   9      312.03      271.26     14.94 o 
   1   6   9       25.87       20.25      5.93 o 
   2   6   9      478.99      437.39     18.46 o 
   3   6   9      337.44      344.93     20.85 o 
   4   6   9      395.65      400.62     19.14 o 
   5   6   9       48.84       53.64      6.12 o 
   6   6   9       61.33       71.84      5.87 o 
  -6   7   9        2.88        3.75      1.55 o 
  -5   7   9        0.42       -0.10      1.54 o 
  -4   7   9      138.99      129.35      7.66 o 
  -3   7   9      189.56      172.34      8.98 o 
  -2   7   9      155.45      151.81      8.08 o 
  -1   7   9       54.15       68.61      6.78 o 
   0   7   9      339.90      300.41     20.51 o 
   1   7   9      683.95      699.37     21.33 o 
   2   7   9      375.72      357.08     12.74 o 
   3   7   9       14.10       12.69      2.18 o 
   4   7   9      174.88      185.41      8.59 o 
   5   7   9      148.17      164.47      9.46 o 
   6   7   9      132.72      144.49      6.75 o 
  -6   8   9        5.36        3.63      1.67 o 
  -5   8   9       39.34       40.11      3.73 o 
  -4   8   9       40.60       36.98      4.06 o 
  -3   8   9        0.00       -0.63      1.08 o 
  -2   8   9       99.98       82.60      8.13 o 
  -1   8   9      183.77      176.64     12.84 o 
   0   8   9        1.06        1.74      2.03 o 
   1   8   9        3.16        3.44      2.51 o 
   2   8   9       91.58       80.35      6.21 o 
   3   8   9      101.13      108.17      6.78 o 
   4   8   9        1.35        3.75      1.74 o 
   5   8   9        7.21        6.91      1.98 o 
  -5   9   9       20.38       19.56      2.38 o 
  -4   9   9       18.99       16.78      2.63 o 
  -3   9   9       13.07       13.73      1.99 o 
  -2   9   9       29.28       26.85      2.77 o 
  -1   9   9      197.18      150.23     11.96 o 
   0   9   9       47.86       29.54      5.72 o 
   1   9   9        9.34        7.59      3.50 o 
   2   9   9       38.01       37.72      6.08 o 
   3   9   9       43.20       37.81      5.86 o 
   4   9   9       52.61       57.98      4.32 o 
   5   9   9       12.31        9.75      2.02 o 
  -5  10   9        2.31        3.79      1.49 o 
  -4  10   9       10.63        9.83      2.85 o 
  -3  10   9       46.96       40.11      3.59 o 
  -2  10   9       47.22       40.79      3.95 o 
  -1  10   9        3.48        0.24      2.01 o 
   0  10   9        7.56       10.18      3.36 o 
   1  10   9       94.74       88.96      5.98 o 
   2  10   9       58.84       55.14      7.09 o 
   3  10   9       59.05       56.05      6.54 o 
   4  10   9       25.13       23.37      2.79 o 
  -4  11   9       28.71       27.14      3.39 o 
  -3  11   9        2.76        2.15      1.77 o 
  -2  11   9        0.67        0.54      1.72 o 
  -1  11   9        0.59        3.10      2.12 o 
   0  11   9       36.15       40.01      3.98 o 
   1  11   9        4.94        3.35      1.42 o 
   2  11   9       56.73       67.82      6.94 o 
   3  11   9        2.90        5.03      2.47 o 
  -2  12   9        1.45        1.72      1.23 o 
  -1  12   9        0.01        0.33      1.09 o 
   0  12   9       52.94       54.60      4.00 o 
   1  12   9        2.70        5.50      1.85 o 
   2  12   9       24.71       25.13      3.94 o 
  -1  13   9        1.31        1.04      0.99 o 
   1  13   9        5.90        3.95      1.86 o 
  -6   0  10        1.47       -1.16      1.64 o 
  -4   0  10      200.24      179.55     24.16 o 
  -2   0  10      380.09      323.30     29.77 o 
   0   0  10      796.62      971.23     44.97 o 
   2   0  10      340.29      270.25     23.14 o 
   4   0  10      108.08       98.73      9.62 o 
   6   0  10      136.58      161.31      6.70 o 
  -7   1  10        3.68        1.22      1.08 o 
  -6   1  10       40.90       42.82      3.30 o 
  -5   1  10       70.15       77.21      7.16 o 
  -4   1  10       22.50       30.22      7.78 o 
  -3   1  10       52.07       53.09      3.86 o 
  -2   1  10       54.10       51.90      8.48 o 
  -1   1  10       22.35       22.42      5.50 o 
   0   1  10       34.58       22.15      8.31 o 
   1   1  10       21.20       23.57      5.12 o 
   2   1  10       24.33       20.24      6.46 o 
   3   1  10       35.90       28.13      2.43 o 
   4   1  10      109.06       96.43      5.57 o 
   5   1  10        0.27        2.34      1.57 o 
   6   1  10        5.17        5.13      1.43 o 
  -7   2  10       15.80       16.37      2.56 o 
  -6   2  10      155.63      145.42      7.84 o 
  -5   2  10       69.57       83.31      7.18 o 
  -4   2  10       33.17       28.62      3.39 o 
  -3   2  10       40.35       47.14      4.11 o 
  -2   2  10      497.42      524.11     31.90 o 
  -1   2  10        6.80        8.02      3.45 o 
   0   2  10      460.81      500.38     33.82 o 
   1   2  10      172.34      178.96     20.19 o 
   2   2  10        1.42        4.28      1.42 o 
   3   2  10       65.78       56.43      3.92 o 
   4   2  10       66.04       59.95      4.46 o 
   5   2  10       15.35       13.39      3.25 o 
   6   2  10       56.37       65.72      4.10 o 
  -7   3  10        1.26        0.33      0.64 o 
  -6   3  10        2.45        1.88      2.09 o 
  -5   3  10       32.01       31.67      5.27 o 
  -4   3  10      180.25      194.08     23.42 o 
  -3   3  10        9.81        7.75      1.64 o 
  -2   3  10      260.82      219.97     25.84 o 
  -1   3  10      595.38      582.29     39.16 o 
   0   3  10       62.02       64.57     12.72 o 
   1   3  10       68.84       88.56     14.13 o 
   2   3  10      267.13      238.41     11.97 o 
   3   3  10      301.79      259.15      8.96 o 
   4   3  10       78.46       70.33      4.81 o 
   5   3  10       68.80       76.72      5.53 o 
   6   3  10        0.02       -1.19      1.19 o 
  -7   4  10        0.50        0.25      1.58 o 
  -6   4  10        2.03       -1.94      1.94 o 
  -5   4  10       20.05       18.66      4.13 o 
  -4   4  10        4.20        3.72      2.23 o 
  -3   4  10       18.90       19.32      2.64 o 
  -2   4  10        6.96        7.25      2.69 o 
  -1   4  10       37.98       47.82     11.52 o 
   0   4  10       32.09       44.38     11.44 o 
   1   4  10      128.85      118.37     14.21 o 
   2   4  10       61.66       51.47      4.37 o 
   3   4  10       50.03       46.37      3.92 o 
   4   4  10        2.49        1.97      1.47 o 
   5   4  10       75.31       72.17      7.59 o 
   6   4  10       20.22       22.64      3.08 o 
  -7   5  10        1.79        1.22      0.95 o 
  -6   5  10       43.48       41.84      5.27 o 
  -5   5  10        3.39       -1.45      3.23 o 
  -4   5  10       29.27       27.88      5.40 o 
  -3   5  10        0.92       -2.69      2.69 o 
  -2   5  10      201.35      178.26      7.76 o 
  -1   5  10        7.47        4.69      1.75 o 
   0   5  10        1.86        1.76      4.05 o 
   1   5  10       21.19       24.81      4.04 o 
   2   5  10      107.97       96.00      7.68 o 
   3   5  10       67.30       62.90      5.58 o 
   4   5  10        0.29        3.64      2.45 o 
   5   5  10       31.78       34.38      5.14 o 
   6   5  10       13.14       13.33      2.82 o 
  -6   6  10      127.58      131.80      8.18 o 
  -5   6  10      252.52      256.61      9.98 o 
  -4   6  10      388.00      356.65     16.30 o 
  -3   6  10        2.15       -0.95      2.33 o 
  -2   6  10      187.35      192.42     11.28 o 
  -1   6  10      469.34      449.26     17.10 o 
   0   6  10     1081.53     1015.99     26.19 o 
   1   6  10       70.13       73.55      8.10 o 
   2   6  10        6.18        8.39      2.18 o 
   3   6  10       58.16       60.75      8.39 o 
   4   6  10      165.44      186.94     12.78 o 
   5   6  10       41.20       46.26      5.42 o 
   6   6  10       12.33       15.00      2.64 o 
  -6   7  10      140.87      136.48      7.34 o 
  -5   7  10       99.95       98.49      5.83 o 
  -4   7  10      423.86      438.90     10.62 o 
  -3   7  10     1210.06     1111.32     22.25 o 
  -2   7  10     1148.20     1100.46     66.72 o 
  -1   7  10        0.30        0.01      2.19 o 
   0   7  10      137.98      132.55     11.23 o 
   1   7  10      539.35      536.43     15.52 o 
   2   7  10      863.60      874.88     19.97 o 
   3   7  10       12.45       11.64      3.59 o 
   4   7  10       13.56       15.89      3.99 o 
   5   7  10       27.54       20.87      3.34 o 
  -5   8  10      641.72      653.83     29.64 o 
  -4   8  10      190.42      192.13      8.39 o 
  -3   8  10      101.62       89.60      4.96 o 
  -2   8  10       41.25       54.26      3.95 o 
  -1   8  10      806.57      700.08     25.82 o 
   0   8  10      401.89      394.37     19.51 o 
   1   8  10       14.02       10.55      2.60 o 
   2   8  10       18.33       13.57      2.76 o 
   3   8  10      112.76      113.13      6.49 o 
   4   8  10       61.14       69.52      7.00 o 
   5   8  10       12.43       12.32      2.00 o 
  -5   9  10       19.63       16.98      3.05 o 
  -4   9  10       66.97       55.34      4.11 o 
  -3   9  10      312.48      302.17      8.17 o 
  -2   9  10        3.34        2.94      1.51 o 
  -1   9  10       16.22       18.11      4.52 o 
   0   9  10      246.93      202.33     13.80 o 
   1   9  10       64.84       47.42      6.86 o 
   2   9  10       13.45        9.68      3.09 o 
   3   9  10        0.30       -2.67      2.67 o 
   4   9  10       52.06       55.78      3.65 o 
  -4  10  10        5.72        4.81      2.09 o 
  -3  10  10      126.03      135.86      5.97 o 
  -2  10  10      240.66      224.93      8.30 o 
  -1  10  10        1.06        0.80      1.69 o 
   0  10  10       41.73       37.32      5.90 o 
   1  10  10      172.73      179.74     12.54 o 
   2  10  10       68.52       59.85      6.82 o 
   3  10  10        4.18       12.43      3.52 o 
   4  10  10       16.55       12.43      2.05 o 
  -3  11  10       67.55       70.00      5.02 o 
  -2  11  10        1.86        3.23      1.55 o 
  -1  11  10       57.25       61.87      6.71 o 
   0  11  10        1.92        2.65      1.69 o 
   1  11  10       33.54       51.37      6.23 o 
   2  11  10        0.16       -2.71      2.71 o 
   3  11  10       47.89       61.50      3.42 o 
  -2  12  10        6.50        5.21      1.89 o 
  -1  12  10       86.71       95.77      4.46 o 
   0  12  10        3.11        2.23      1.22 o 
   2  12  10        9.60       11.72      2.41 o 
  -7   0  11        1.33        3.06      0.84 o 
  -5   0  11       60.61       63.89      6.63 o 
  -3   0  11      465.12      457.82     25.57 o 
  -1   0  11      790.94      816.25     46.68 o 
   1   0  11     1264.38     1383.88     55.88 o 
   3   0  11     1579.88     1441.40     25.33 o 
   5   0  11       67.97       74.82      7.58 o 
  -7   1  11       61.84       53.59      3.74 o 
  -6   1  11       23.02       23.01      2.51 o 
  -5   1  11        1.61        0.86      1.42 o 
  -4   1  11       12.59       10.57      3.09 o 
  -3   1  11      159.22      167.89      8.90 o 
  -2   1  11       20.56       20.06      2.43 o 
  -1   1  11      275.27      299.67     28.89 o 
   0   1  11        1.41        3.02      2.55 o 
   1   1  11      984.72     1020.48     49.30 o 
   2   1  11        2.81        2.05      1.03 o 
   3   1  11       87.98       75.60      4.14 o 
   4   1  11        3.08        1.39      1.34 o 
   5   1  11      489.27      521.03     13.88 o 
   6   1  11        3.39        2.98      1.16 o 
  -7   2  11       70.42       72.05      4.47 o 
  -6   2  11       49.10       53.43      3.62 o 
  -5   2  11        9.65        8.63      2.61 o 
  -4   2  11       85.73       86.72      7.72 o 
  -3   2  11      267.26      243.65      9.07 o 
  -2   2  11      551.46      569.96     10.43 o 
  -1   2  11        0.18        0.03      1.18 o 
   0   2  11        0.01        4.26      4.33 o 
   1   2  11      169.76      162.28      7.51 o 
   2   2  11      166.18      150.80      8.12 o 
   3   2  11        2.52        2.10      1.32 o 
   4   2  11        0.12        0.99      1.38 o 
   5   2  11       18.02       20.12      2.98 o 
   6   2  11       44.55       50.01      3.15 o 
  -7   3  11       11.53       10.56      1.86 o 
  -6   3  11        9.96        6.75      2.63 o 
  -5   3  11      234.78      305.24     12.99 o 
  -4   3  11      310.80      324.71     23.71 o 
  -3   3  11      339.22      337.89     19.79 o 
  -2   3  11        0.48        0.23      1.30 o 
  -1   3  11      835.54      829.32     13.32 o 
   0   3  11      797.45      791.40     56.10 o 
   1   3  11     1269.91     1128.16     21.07 o 
   2   3  11       35.24       35.34      3.12 o 
   3   3  11      103.99       95.01      5.59 o 
   4   3  11      280.18      269.15      9.14 o 
   5   3  11      207.24      241.16     13.06 o 
   6   3  11       28.91       28.20      4.18 o 
  -7   4  11       32.30       31.15      2.72 o 
  -6   4  11       19.41       15.26      3.34 o 
  -5   4  11      108.94      114.91      9.58 o 
  -4   4  11       30.50       31.70      4.39 o 
  -3   4  11      332.45      324.95     22.34 o 
  -2   4  11       20.02       18.58      2.69 o 
  -1   4  11     1028.78      968.52     23.37 o 
   0   4  11       18.66       21.20      4.12 o 
   1   4  11      269.56      248.81      9.52 o 
   2   4  11      218.24      187.23      9.15 o 
   3   4  11      827.78      755.63     15.55 o 
   4   4  11       51.95       48.36      4.73 o 
   5   4  11       11.40       14.57      3.42 o 
   6   4  11       89.04      106.41      6.10 o 
  -6   5  11        6.48        4.81      2.05 o 
  -5   5  11       13.36       13.84      2.60 o 
  -4   5  11       15.66       11.67      3.80 o 
  -3   5  11        1.81        2.90      2.12 o 
  -2   5  11        0.15       -0.87      0.87 o 
  -1   5  11       92.46       92.28      7.94 o 
   0   5  11        0.59       -1.16      5.30 o 
   1   5  11       42.76       40.82      5.84 o 
   2   5  11        6.03        4.39      3.53 o 
   3   5  11       58.42       55.69      5.53 o 
   4   5  11      121.15      120.68     10.39 o 
   5   5  11       51.01       55.52      5.84 o 
   6   5  11       12.46       11.83      2.28 o 
  -6   6  11        0.38       -1.01      1.62 o 
  -5   6  11       26.77       28.97      3.45 o 
  -4   6  11       99.80       95.10      6.54 o 
  -3   6  11       31.56       24.75      5.21 o 
  -2   6  11        5.17        1.74      3.05 o 
  -1   6  11      150.59      118.10     10.54 o 
   0   6  11      326.63      269.32     15.87 o 
   1   6  11        1.32        3.12      1.73 o 
   2   6  11      138.98      139.87     13.20 o 
   3   6  11       65.60       65.36      5.86 o 
   4   6  11       52.01       52.97      6.68 o 
   5   6  11       18.47       21.24      3.43 o 
  -6   7  11      155.29      148.77      4.35 o 
  -5   7  11       44.76       43.28      3.71 o 
  -4   7  11        0.74        1.40      1.13 o 
  -3   7  11        3.09        1.47      1.57 o 
  -2   7  11      533.51      496.90     18.67 o 
  -1   7  11      131.10      126.88     11.02 o 
   0   7  11       11.22       13.17      4.05 o 
   1   7  11       87.16       70.57      5.83 o 
   2   7  11      385.99      372.09     12.88 o 
   3   7  11        0.00       -1.91      2.89 o 
   4   7  11       15.46       14.76      3.57 o 
   5   7  11        5.17        7.30      1.81 o 
  -5   8  11        0.03        1.09      0.63 o 
  -4   8  11      192.27      182.36      5.94 o 
  -3   8  11        1.05        2.30      1.56 o 
  -2   8  11       63.55       59.15      5.00 o 
  -1   8  11        2.92        1.72      2.29 o 
   0   8  11      210.47      182.90      8.90 o 
   1   8  11       17.91       17.37      2.93 o 
   2   8  11       97.87       95.77      6.48 o 
   3   8  11        1.32       -2.23      2.23 o 
   4   8  11      135.14      147.09      9.25 o 
   5   8  11       18.49       19.83      2.51 o 
  -4   9  11       40.99       40.78      3.26 o 
  -3   9  11       42.21       35.83      2.75 o 
  -2   9  11        0.80       -1.03      1.03 o 
  -1   9  11      200.36      190.22     12.87 o 
   0   9  11       93.86       92.69      9.15 o 
   1   9  11        4.22        2.44      2.43 o 
   2   9  11        0.94        0.58      2.10 o 
   3   9  11      131.43      139.36      6.24 o 
   4   9  11       38.29       38.12      4.06 o 
  -4  10  11       39.31       47.39      4.13 o 
  -3  10  11       18.82       16.29      1.99 o 
  -2  10  11        3.75        3.84      2.09 o 
  -1  10  11       43.30       41.26      5.86 o 
   0  10  11       89.65      110.09      9.36 o 
   1  10  11       91.10      103.00      9.01 o 
   2  10  11        1.17       -0.02      1.25 o 
   3  10  11        2.81        4.61      2.07 o 
  -2  11  11      128.80      161.48      8.44 o 
  -1  11  11       12.41       15.50      2.07 o 
   0  11  11        6.96       12.11      3.15 o 
   1  11  11       48.14       67.71      6.41 o 
   2  11  11       83.10       89.82      5.75 o 
  -1  12  11      168.37      200.87      8.20 o 
  -6   0  12      356.54      413.57     13.62 o 
  -4   0  12      189.07      220.81     12.56 o 
  -2   0  12      967.20      958.62     23.38 o 
   0   0  12      344.40      347.19     20.98 o 
   2   0  12     1055.31      977.18     20.42 o 
   4   0  12      355.27      360.07     17.67 o 
  -6   1  12        9.36       12.96      1.87 o 
  -5   1  12       78.89       86.44      5.30 o 
  -4   1  12      845.10      883.95     17.61 o 
  -3   1  12      585.23      566.47     33.28 o 
  -2   1  12      162.11      165.71      6.90 o 
  -1   1  12        2.68        0.02      1.92 o 
   0   1  12     1611.41     1641.70     40.97 o 
   1   1  12      441.51      400.00      9.79 o 
   2   1  12      378.57      348.17      8.69 o 
   3   1  12       20.54       17.63      2.23 o 
   4   1  12      443.88      440.14     13.75 o 
   5   1  12      159.45      174.19      5.79 o 
  -6   2  12      433.35      480.09      9.71 o 
  -5   2  12      918.15     1062.85     17.84 o 
  -4   2  12       13.66       13.93      2.50 o 
  -3   2  12      109.78      111.33      6.38 o 
  -2   2  12     1609.09     1559.54     22.22 o 
  -1   2  12     2677.62     2601.85     48.66 o 
   0   2  12      484.38      511.53     12.76 o 
   1   2  12        1.79        1.95      1.02 o 
   2   2  12      737.39      684.33     14.35 o 
   3   2  12     1106.11      985.99     17.61 o 
   4   2  12      371.16      380.76     12.70 o 
   5   2  12        1.18        0.83      1.25 o 
   6   2  12       50.18       40.71      3.32 o 
  -6   3  12        8.80        6.61      1.91 o 
  -5   3  12      120.12      142.89      6.39 o 
  -4   3  12      642.06      687.15     21.46 o 
  -3   3  12     1705.53     1623.14     23.97 o 
  -2   3  12      551.48      555.75     13.96 o 
  -1   3  12       12.77        8.40      1.88 o 
   0   3  12      514.62      503.17     40.55 o 
   1   3  12     1994.52     1756.05     35.00 o 
   2   3  12      987.25      913.48     16.67 o 
   3   3  12       33.05       27.01      3.06 o 
   4   3  12       14.96       15.77      2.98 o 
   5   3  12      404.79      455.99     16.61 o 
  -6   4  12      150.24      155.11     13.97 o 
  -5   4  12       65.28       71.88      6.73 o 
  -4   4  12      137.48      143.88     10.79 o 
  -3   4  12        3.96        4.17      1.32 o 
  -2   4  12      385.06      373.98      9.69 o 
  -1   4  12      307.03      277.01     15.97 o 
   0   4  12      798.07      743.14     26.54 o 
   1   4  12       57.18       43.12      5.11 o 
   2   4  12       27.39       24.25      3.01 o 
   3   4  12      187.22      174.01      7.45 o 
   4   4  12      218.40      234.57     14.02 o 
   5   4  12      157.48      177.03      9.92 o 
  -6   5  12       18.48       16.02      1.97 o 
  -5   5  12       19.93       21.32      2.72 o 
  -4   5  12      150.07      154.75      7.39 o 
  -3   5  12       21.36       21.84      2.50 o 
  -2   5  12       18.32       17.09      2.22 o 
  -1   5  12       31.14       17.32      4.51 o 
   0   5  12      256.13      212.46     14.72 o 
   1   5  12        8.93        5.84      2.79 o 
   2   5  12        9.18       15.43      5.18 o 
   3   5  12      290.26      261.14     11.36 o 
   4   5  12       71.04       82.61      8.09 o 
   5   5  12        3.99        4.74      1.86 o 
  -6   6  12       11.08       10.45      1.37 o 
  -5   6  12        7.64        7.99      2.16 o 
  -4   6  12       14.15       13.30      1.94 o 
  -3   6  12       15.27       13.08      2.27 o 
  -2   6  12       31.59       30.48      3.61 o 
  -1   6  12       22.65       17.75      4.63 o 
   0   6  12       69.11       68.39      8.17 o 
   1   6  12      190.25      161.67      8.64 o 
   2   6  12      166.08      174.98     14.07 o 
   3   6  12        8.72       10.93      2.94 o 
   4   6  12       12.25       13.20      3.32 o 
   5   6  12      169.71      176.91      7.95 o 
  -5   7  12        1.49        0.67      0.89 o 
  -4   7  12       27.09       27.90      2.09 o 
  -3   7  12       14.39       12.11      1.97 o 
  -2   7  12       28.46       22.64      2.68 o 
  -1   7  12       79.56       59.01      7.67 o 
   0   7  12        5.37        5.24      3.16 o 
   1   7  12       19.03       16.12      2.98 o 
   2   7  12        1.95        2.06      3.05 o 
   3   7  12      111.56      102.71      9.40 o 
   4   7  12       12.88       13.63      3.16 o 
   5   7  12        0.16       -1.45      1.45 o 
  -5   8  12        2.33        2.42      1.20 o 
  -4   8  12       83.01       82.18      3.68 o 
  -3   8  12       20.63       18.31      2.13 o 
  -2   8  12       38.96       40.26      3.86 o 
  -1   8  12        4.26        5.63      2.88 o 
   0   8  12       45.57       35.93      4.00 o 
   1   8  12       91.09       88.25      6.14 o 
   2   8  12        4.31        5.49      1.94 o 
   3   8  12       30.42       31.25      5.06 o 
   4   8  12       21.57       18.17      3.00 o 
  -3   9  12        0.34       -0.58      0.95 o 
  -2   9  12       10.64       12.16      3.23 o 
  -1   9  12       79.85       76.11      7.93 o 
   0   9  12        1.77        3.16      2.31 o 
   1   9  12       38.83       43.02      5.87 o 
   2   9  12       40.03       41.74      5.23 o 
   3   9  12       17.64       20.40      3.66 o 
  -3  10  12       16.56       14.20      2.38 o 
  -2  10  12       20.49       21.76      3.75 o 
  -1  10  12        0.23       -0.24      1.83 o 
   0  10  12       29.73       32.39      4.91 o 
   1  10  12       27.38       29.34      4.48 o 
   2  10  12        1.94        4.38      1.97 o 
   3  10  12        8.15        7.61      1.93 o 
  -2  11  12        4.06        3.66      1.39 o 
  -1  11  12        2.13        2.66      1.73 o 
   0  11  12       26.76       34.34      4.29 o 
  -5   0  13      380.35      443.76     16.02 o 
  -3   0  13      248.46      250.11     13.60 o 
  -1   0  13     1602.34     1514.52     33.50 o 
   1   0  13        0.56       -0.81      5.57 o 
   3   0  13      537.73      516.74     21.46 o 
   5   0  13       36.53       36.53      4.58 o 
  -6   1  13        4.39        5.19      1.27 o 
  -5   1  13      221.03      262.54      8.69 o 
  -4   1  13       25.99       28.22      3.36 o 
  -3   1  13      515.01      504.32     13.84 o 
  -2   1  13       53.14       49.90      4.42 o 
  -1   1  13       39.40       43.09      4.16 o 
   0   1  13       50.34       50.05      4.81 o 
   1   1  13      639.69      584.65     14.51 o 
   2   1  13       76.88       77.11      4.25 o 
   3   1  13       20.76       18.10      2.60 o 
   4   1  13        0.00        0.87      1.43 o 
   5   1  13      129.13      148.43      6.32 o 
  -6   2  13        1.26        1.51      0.95 o 
  -5   2  13        2.28        2.31      1.28 o 
  -4   2  13       83.45       88.35      5.62 o 
  -3   2  13      240.06      222.21      9.09 o 
  -2   2  13       86.84       90.22      5.93 o 
  -1   2  13      121.96       95.68      6.10 o 
   0   2  13        0.07       -0.29      1.19 o 
   1   2  13       36.96       33.54      3.20 o 
   2   2  13        8.84        9.52      2.15 o 
   3   2  13      176.82      160.96      7.02 o 
   4   2  13       10.04       10.50      2.39 o 
   5   2  13        3.65        3.45      1.27 o 
  -6   3  13       72.88       75.57      7.62 o 
  -5   3  13      318.43      377.76     13.00 o 
  -4   3  13        0.04       -1.23      1.23 o 
  -3   3  13       14.79       15.96      3.30 o 
  -2   3  13      167.34      170.28      8.07 o 
  -1   3  13      740.48      658.38     18.99 o 
   0   3  13        0.78        2.97      2.76 o 
   1   3  13      214.06      183.05      8.64 o 
   2   3  13       76.63       66.05      4.64 o 
   3   3  13       83.53       74.79      5.05 o 
   4   3  13        0.19       -0.36      1.32 o 
   5   3  13       88.82      104.48      4.69 o 
  -6   4  13        0.01       -0.49      0.89 o 
  -5   4  13       58.48       66.14      5.89 o 
  -4   4  13        0.33        0.26      1.19 o 
  -3   4  13      544.52      519.68     22.32 o 
  -2   4  13       54.68       46.61      4.30 o 
  -1   4  13        4.49        4.22      2.99 o 
   0   4  13       14.94       17.84      3.16 o 
   1   4  13      430.73      391.08     34.77 o 
   2   4  13       34.63       27.52      3.04 o 
   3   4  13       89.28       86.38      6.55 o 
   4   4  13        0.00       -1.20      1.96 o 
   5   4  13       35.91       36.66      2.77 o 
  -6   5  13       60.00       60.12      5.60 o 
  -5   5  13       20.81       19.02      2.36 o 
  -4   5  13       23.21       20.92      3.82 o 
  -3   5  13       38.36       38.20      4.53 o 
  -2   5  13       59.78       47.21      4.20 o 
  -1   5  13       52.66       36.69      6.20 o 
   0   5  13      126.70      116.71     10.32 o 
   1   5  13       26.93       26.03      3.52 o 
   2   5  13        9.95       11.25      2.87 o 
   3   5  13       32.69       24.63      3.71 o 
   4   5  13       30.57       30.52      4.72 o 
   5   5  13        0.67        1.43      0.85 o 
  -5   6  13        0.02       -0.21      0.90 o 
  -4   6  13       84.49       79.55      7.42 o 
  -3   6  13       25.58       29.46      2.52 o 
  -2   6  13       60.97       56.93      4.88 o 
  -1   6  13       41.69       43.76      6.62 o 
   0   6  13       13.09       10.78      3.42 o 
   1   6  13        8.07        9.05      2.26 o 
   2   6  13       32.09       23.28      3.53 o 
   3   6  13       61.54       66.75      5.44 o 
   4   6  13        5.07        2.93      1.95 o 
  -5   7  13        2.74        1.80      1.18 o 
  -4   7  13        0.02        0.12      0.69 o 
  -3   7  13       10.00        8.86      1.99 o 
  -2   7  13      109.75       85.54      8.60 o 
  -1   7  13       26.15       22.71      4.98 o 
   0   7  13        5.19        2.72      2.80 o 
   1   7  13       10.31       10.10      2.37 o 
   2   7  13       31.59       26.86      2.78 o 
   3   7  13        2.83        4.67      2.55 o 
   4   7  13        5.67        2.61      1.71 o 
  -4   8  13      102.92       81.01      3.62 o 
  -3   8  13       14.09       11.38      1.80 o 
  -2   8  13       24.82       22.20      4.32 o 
  -1   8  13        0.23        1.72      2.17 o 
   0   8  13      204.58      184.29      8.34 o 
   1   8  13        2.26        0.72      1.47 o 
   2   8  13        1.74        1.30      1.98 o 
   3   8  13        6.05        9.84      2.86 o 
  -3   9  13        1.59       -0.11      0.98 o 
  -2   9  13       13.80       10.86      2.83 o 
  -1   9  13       20.15       19.70      3.87 o 
   0   9  13        3.33        4.07      2.18 o 
   1   9  13        7.56       10.40      2.98 o 
   2   9  13        0.19        0.04      0.82 o 
   3   9  13        6.15        4.72      1.75 o 
  -2  10  13        5.86        8.44      2.30 o 
  -1  10  13       44.24       50.01      5.20 o 
   0  10  13      132.70      176.02      9.74 o 
   1  10  13        3.49        4.40      1.29 o 
   2  10  13        5.05        6.66      1.80 o 
   0  11  13       74.24      102.29      5.72 o 
  -6   0  14       27.81       32.02      3.08 o 
  -4   0  14        8.69       12.75      3.51 o 
  -2   0  14       96.03       95.40      8.79 o 
   0   0  14        4.54        2.98      2.63 o 
   2   0  14        0.47       -0.19      1.55 o 
   4   0  14       51.01       55.16      6.20 o 
  -6   1  14        2.78        2.01      0.64 o 
  -5   1  14       21.58       25.45      2.72 o 
  -4   1  14      105.51      111.24      6.23 o 
  -3   1  14      380.27      375.19     13.58 o 
  -2   1  14        8.96       10.67      2.52 o 
  -1   1  14        0.24       -0.82      1.18 o 
   0   1  14       58.88       58.38      5.15 o 
   1   1  14      513.40      496.90     12.99 o 
   2   1  14        0.45       -1.06      1.11 o 
   3   1  14       12.92        8.78      1.95 o 
   4   1  14        2.26        2.62      1.46 o 
   5   1  14       68.34       80.84      5.70 o 
  -6   2  14       56.42       56.43      8.03 o 
  -5   2  14      634.51      760.48     15.71 o 
  -4   2  14       42.71       52.51      4.23 o 
  -3   2  14      213.56      194.67      8.58 o 
  -2   2  14       66.62       71.41      5.40 o 
  -1   2  14      941.75      874.27     29.94 o 
   0   2  14       11.89       22.23      3.25 o 
   1   2  14      179.11      139.80     11.02 o 
   2   2  14       50.22       51.03      4.00 o 
   3   2  14      331.59      322.06      9.33 o 
   4   2  14        3.81        5.12      1.66 o 
   5   2  14       57.09       57.35      4.68 o 
  -6   3  14        5.25        5.37      1.06 o 
  -5   3  14      162.71      192.44      7.03 o 
  -4   3  14        2.24        3.05      1.35 o 
  -3   3  14      608.76      589.06     19.67 o 
  -2   3  14        8.48        3.48      1.68 o 
  -1   3  14      411.23      375.29     22.53 o 
   0   3  14        5.34        4.77      2.94 o 
   1   3  14      249.76      215.10     13.79 o 
   2   3  14       85.16       67.07      4.50 o 
   3   3  14      139.13      127.26      5.89 o 
   4   3  14       52.85       63.15      6.47 o 
   5   3  14       18.71       16.74      2.47 o 
  -5   4  14      204.34      218.76     30.47 o 
  -4   4  14       14.88       14.02      3.99 o 
  -3   4  14       60.22       59.49      4.60 o 
  -2   4  14        3.24        1.11      1.64 o 
  -1   4  14       55.66       42.36      6.79 o 
   0   4  14      195.84      157.39     12.87 o 
   1   4  14       47.95       42.39      7.33 o 
   2   4  14       60.61       55.05      5.11 o 
   3   4  14        0.84       -0.76      2.61 o 
   4   4  14       72.29       75.96      6.69 o 
  -5   5  14        1.82        1.03      0.95 o 
  -4   5  14      143.62      137.46     11.65 o 
  -3   5  14       17.52       18.23      2.56 o 
  -2   5  14       27.23       22.98      2.86 o 
  -1   5  14       23.34       16.05      4.46 o 
   0   5  14      186.92      177.78      8.51 o 
   1   5  14       50.99       48.91      3.79 o 
   2   5  14       25.21       24.46      3.53 o 
   3   5  14       12.48       15.24      2.77 o 
   4   5  14       46.18       46.37      4.90 o 
  -5   6  14        5.32        6.79      1.68 o 
  -4   6  14       12.63       12.18      1.98 o 
  -3   6  14       57.25       59.85      3.92 o 
  -1   6  14       14.20       13.60      4.11 o 
   0   6  14        0.49        4.88      1.73 o 
   1   6  14       28.95       24.91      2.70 o 
   2   6  14       30.52       24.59      3.48 o 
   3   6  14       17.30       15.74      3.52 o 
   4   6  14        1.56        3.10      1.54 o 
  -4   7  14        2.14        2.64      1.91 o 
  -3   7  14        5.53        4.83      1.39 o 
  -2   7  14        0.16        0.83      1.77 o 
  -1   7  14       20.69       15.69      3.92 o 
   0   7  14        2.73        3.03      1.17 o 
   1   7  14        0.48        1.58      1.18 o 
   2   7  14        0.01        1.43      1.37 o 
   3   7  14        2.01        0.70      1.19 o 
  -3   8  14        2.82        4.17      1.76 o 
  -2   8  14       40.53       35.84      4.90 o 
  -1   8  14       19.87       22.54      2.78 o 
   0   8  14       23.91       29.84      2.59 o 
   1   8  14       33.80       39.29      2.85 o 
   2   8  14       64.25       63.65      5.93 o 
   3   8  14        8.16       10.75      2.25 o 
  -2   9  14       84.09       99.67      6.72 o 
  -1   9  14       26.53       35.64      4.56 o 
   0   9  14        6.16        2.75      1.01 o 
   1   9  14       18.72       20.84      2.30 o 
   2   9  14       36.16       41.97      3.97 o 
  -1  10  14       72.23       83.64      5.50 o 
   0  10  14        5.69        5.47      1.64 o 
  -5   0  15        5.47        5.85      2.01 o 
  -3   0  15       72.21       81.75      7.64 o 
  -1   0  15       99.47      100.16      9.45 o 
   1   0  15       16.34       18.55      4.45 o 
   3   0  15       55.64       53.01      6.05 o 
  -5   1  15       40.59       48.35      5.00 o 
  -4   1  15       17.75       19.62      2.61 o 
  -3   1  15       46.11       49.00      4.33 o 
  -2   1  15        1.82        5.05      1.91 o 
  -1   1  15       20.22       21.41      3.28 o 
   0   1  15       17.33       18.91      3.09 o 
   1   1  15       86.42       89.14      4.87 o 
   2   1  15       16.56       16.29      2.25 o 
   3   1  15        0.22       -0.34      1.22 o 
   4   1  15        4.35        5.25      1.43 o 
  -5   2  15        4.52        3.29      1.10 o 
  -4   2  15       20.49       26.16      2.93 o 
  -3   2  15       60.32       57.57      4.63 o 
  -2   2  15        4.21        4.77      1.75 o 
  -1   2  15       16.70       17.06      2.88 o 
   0   2  15       12.24       10.52      2.38 o 
   1   2  15       22.39       21.51      3.17 o 
   2   2  15       18.44       15.70      2.22 o 
   3   2  15       23.63       22.90      2.48 o 
   4   2  15        5.76        6.81      2.07 o 
  -5   3  15       34.24       31.25      2.73 o 
  -4   3  15        0.55       -0.35      1.07 o 
  -3   3  15       81.77       80.08      5.32 o 
  -2   3  15        3.39        2.46      1.48 o 
  -1   3  15      280.15      267.82     13.41 o 
   0   3  15        1.06        4.71      2.90 o 
   1   3  15        0.06        1.11      2.79 o 
   2   3  15       20.20       15.94      2.88 o 
   3   3  15       27.14       22.67      3.13 o 
   4   3  15        2.17        4.18      2.02 o 
  -5   4  15       35.70       24.87      3.49 o 
  -4   4  15       29.07       28.67      2.78 o 
  -3   4  15       84.55       87.57      5.16 o 
  -2   4  15      105.83      108.83      6.08 o 
  -1   4  15       10.64        8.18      3.31 o 
   0   4  15       36.59       37.54      5.55 o 
   1   4  15       87.87       81.66      5.87 o 
   2   4  15      112.14      117.84      6.93 o 
   3   4  15        1.39        3.39      1.74 o 
   4   4  15       45.72       50.81      4.52 o 
  -5   5  15        2.85        3.38      1.01 o 
  -4   5  15       58.62       61.55      3.56 o 
  -3   5  15       35.83       39.69      2.74 o 
  -2   5  15       67.78       71.33      7.62 o 
  -1   5  15       19.29       19.31      4.09 o 
   0   5  15      108.18      107.16      8.92 o 
   1   5  15       30.94       35.11      3.00 o 
   2   5  15       52.60       56.48      4.68 o 
   3   5  15       10.71       12.78      3.03 o 
   4   5  15       37.94       38.05      3.48 o 
  -4   6  15       64.68       63.81      3.36 o 
  -3   6  15       57.20       54.05      3.73 o 
  -2   6  15       11.04       11.34      3.22 o 
  -1   6  15       41.23       38.61      5.55 o 
   0   6  15       50.85       54.78      4.66 o 
   1   6  15       72.64       79.19      5.29 o 
   2   6  15       11.09       11.13      2.29 o 
   3   6  15        0.77        1.02      1.40 o 
  -3   7  15        4.64        9.59      2.55 o 
  -2   7  15       59.29       67.84      6.45 o 
  -1   7  15        7.92        9.20      2.13 o 
   0   7  15       69.03       80.07      5.12 o 
   1   7  15      109.98      157.97      5.30 o 
   2   7  15       39.26       35.92      4.40 o 
   3   7  15       17.93       19.36      2.58 o 
  -3   8  15        2.40        3.80      1.37 o 
  -2   8  15       16.64       15.74      2.90 o 
  -1   8  15      223.29      305.16      8.18 o 
   0   8  15       75.22       84.12      4.49 o 
   1   8  15       33.34       39.32      2.25 o 
   2   8  15       22.08       23.24      2.84 o 
  -1   9  15       15.50       16.81      2.64 o 
   0   9  15        5.92        7.18      1.76 o 
  -4   0  16       71.72       78.14      6.56 o 
  -2   0  16       40.94       38.35      5.83 o 
   0   0  16      404.97      409.44     18.21 o 
   2   0  16        0.01       -0.77      1.05 o 
  -5   1  16       14.76       14.84      1.62 o 
  -4   1  16       20.76       22.49      2.58 o 
  -3   1  16      110.39      122.98      6.39 o 
  -2   1  16       63.49       63.97      5.03 o 
  -1   1  16       23.18       26.68      3.50 o 
   0   1  16       33.32       30.36      3.61 o 
   1   1  16       14.20       11.76      3.41 o 
   2   1  16       88.56       91.90      4.32 o 
   3   1  16        3.94        3.78      1.27 o 
   4   1  16        0.90        1.38      1.07 o 
  -5   2  16       46.81       44.96     10.24 o 
  -4   2  16       13.15       16.78      2.21 o 
  -3   2  16       43.36       44.18      3.90 o 
  -2   2  16        4.00        3.20      1.74 o 
  -1   2  16       10.56       10.49      2.43 o 
   0   2  16       13.91       15.82      3.46 o 
   1   2  16        0.75        9.45      3.57 o 
   2   2  16        8.12       10.24      2.19 o 
   3   2  16        1.32        0.90      1.47 o 
   4   2  16        0.80        0.55      0.79 o 
  -4   3  16       40.83       43.62      3.11 o 
  -3   3  16        0.10        0.97      1.14 o 
  -2   3  16       37.87       37.80      3.74 o 
  -1   3  16        0.88       -0.06      0.96 o 
   0   3  16       47.37       46.37      5.38 o 
   1   3  16        1.39        2.19      1.19 o 
   2   3  16       42.68       45.48      3.95 o 
   3   3  16       31.28       38.47      4.45 o 
  -4   4  16        1.25        1.98      0.69 o 
  -3   4  16        2.48        1.55      1.10 o 
  -2   4  16       67.49       66.57      4.44 o 
  -1   4  16        6.74        7.62      2.74 o 
   0   4  16       13.48       17.61      3.31 o 
   1   4  16       10.88       13.10      2.39 o 
   2   4  16       11.28       12.85      2.20 o 
   3   4  16       37.72       41.96      4.27 o 
  -4   5  16        6.67        6.37      1.69 o 
  -3   5  16       14.31       11.57      1.74 o 
  -2   5  16        3.40        4.74      2.11 o 
  -1   5  16       20.74       20.26      3.81 o 
   0   5  16       22.43       26.11      3.12 o 
   1   5  16       26.11       29.61      3.06 o 
   2   5  16       21.52       26.27      2.89 o 
   3   5  16        0.04        0.61      1.03 o 
  -3   6  16        2.04        1.41      1.23 o 
  -2   6  16      112.92      120.50      8.19 o 
  -1   6  16       62.43       69.90      6.44 o 
   0   6  16      196.44      263.97      8.51 o 
   1   6  16        4.42        4.42      2.23 o 
   2   6  16       18.60       18.48      2.37 o 
  -3   7  16       39.25       35.14      3.19 o 
  -2   7  16      270.57      330.27      7.79 o 
  -1   7  16        3.09        7.57      1.66 o 
   0   7  16        6.81        7.30      1.60 o 
   1   7  16       37.70       44.32      4.58 o 
  -1   8  16       12.53       10.34      2.03 o 
  -3   0  17       10.99        9.19      2.87 o 
  -1   0  17       17.63       12.38      3.34 o 
   1   0  17       52.10       64.27      6.09 o 
  -4   1  17       21.38       23.73      2.22 o 
  -3   1  17        2.45        2.24      1.30 o 
  -2   1  17       91.09       91.67      5.46 o 
  -1   1  17       14.17       13.61      3.22 o 
   0   1  17       76.41       84.52      7.53 o 
   1   1  17       11.22       14.26      3.58 o 
   2   1  17       16.53        9.59      3.16 o 
  -4   2  17       63.96       65.81      3.36 o 
  -3   2  17        0.43        2.57      1.19 o 
  -2   2  17       79.94       89.42      5.29 o 
  -1   2  17      123.31      141.86      6.70 o 
   0   2  17        6.53        5.13      2.68 o 
   1   2  17        6.48        6.87      2.78 o 
   2   2  17       48.70       48.59      3.25 o 
  -3   3  17       15.81       16.92      2.05 o 
  -2   3  17        2.80        1.23      1.27 o 
  -1   3  17        3.16        3.24      1.81 o 
   0   3  17       28.36       29.89      4.94 o 
   1   3  17      160.08      184.72     10.92 o 
   2   3  17        5.36        4.37      1.36 o 
  -3   4  17       15.86       15.46      2.70 o 
  -2   4  17        1.33        1.50      1.60 o 
  -1   4  17       29.10       34.75      4.25 o 
   0   4  17        9.89       11.11      3.22 o 
   1   4  17        4.60        7.13      2.95 o 
   2   4  17       31.08       35.65      4.32 o 
  -3   5  17       27.23       24.38      3.05 o 
  -2   5  17        0.23       -0.06      1.26 o 
  -1   5  17        0.08        1.76      1.20 o 
   0   5  17        0.56        1.35      1.55 o 
   1   5  17       38.54       50.13      5.37 o 
  -2   6  17        3.27        4.02      1.02 o 
  -1   6  17        9.95       14.67      1.87 o 
   0   6  17       53.40       72.07      5.73 o 
   1   6  17       19.68       20.74      3.01 o 
  -2   0  18       16.09       25.29      3.60 o 
   0   0  18       11.35       10.12      2.34 o 
  -3   1  18       43.00       56.83      3.23 o 
  -2   1  18        8.97        7.56      1.95 o 
  -1   1  18       87.80      118.45      7.35 o 
   0   1  18       44.93       58.20      5.30 o 
   1   1  18        8.65       12.76      2.48 o 
  -2   2  18       12.77       14.05      1.73 o 
  -1   2  18        8.40       11.17      2.77 o 
   0   2  18       16.92       12.18      2.79 o 
   1   2  18      281.19      369.25     12.22 o 
  -2   3  18        1.04        0.66      0.98 o 
  -1   3  18      162.73      180.24     22.04 o 
   0   3  18       13.90       11.62      3.07 o 
   1   3  18       20.94       18.68      3.05 o 
  -2   4  18       26.77       30.20      3.39 o 
  -1   4  18       66.86       82.97      5.93 o 
   0   4  18        0.84        2.17      1.68 o 
   1   4  18        1.97        0.71      1.38 o 
  -1   5  18       38.84       37.82      3.62 o 
   0   5  18       16.51       18.56      2.73 o 
                                                 
